# Supplementary material for: Inhibition of Id proteins by a peptide aptamer induces cell-cycle arrest and apoptosis in ovarian cancer cells
Source: Br J Cancer. 2010 Sep 14;103(8):1237–44. doi: 10.1038/sj.bjc.6605897 (PMC2967066; doi:10.1038/sj.bjc.6605897)
Supplement: Supplementary Data 1 [file 6605897x1.xls]

## Sheet: Luciferase assay
Experiment 1: E-box activity - 1 µg Id1/3-PA7																						Experiment 1: E-box activity - 3 µg Id1/3-PA7																						Experiment 1: E-box activity - 5 µg Id1/3-PA7
Transfection/Transducion scheme of luciferase assays								RLU values														Transfection/Transducion scheme of luciferase assays								RLU values														Transfection/Transducion scheme of luciferase assays
	2 µg	2 µg	2 µg	1 µg	2 µg	0,5 µg																	2 µg	2 µg	2 µg	3 µg	2 µg	0,5 µg																	2 µg	2 µg	2 µg	5 µg	2 µg
#	Reporter-	Effector 1	Effector 2	Effector 3	Effector 4	Normali-		LUC (raw data)		ß-Gal	RLU / ß-Gal											#	Reporter-	Effector 1	Effector 2	Effector 3	Effector 4	Normali-		LUC (raw data)		ß-Gal	RLU / ß-Gal											#	Reporter-	Effector 1	Effector 2	Effector 3	Effector 4
	construct					zation		Single values	Mean		Single values	Mean											construct					zation		Single values	Mean		Single values	Mean											construct
1	pRK4 E-box-Luc					pCMV-Gal		20.001	19.446	0.084	238.107	235.665	1									1	pRK4 E-box-Luc					pCMV-Gal		20.412	20.2125	0.084	243	245.037	1									1	pRK4 E-box-Luc
2	pRK4 E-box-Luc					pCMV-Gal		18.891		0.081	233.222											2	pRK4 E-box-Luc					pCMV-Gal		20.013		0.081	247.074											2	pRK4 E-box-Luc
3	pRK4 E-box-Luc	pCMV-Id1				pCMV-Gal		13.41	13.2055	0.085	157.765	157.202	2									3	pRK4 E-box-Luc	pCMV-Id1				pCMV-Gal		13.111	12.897	0.084	156.083	155.377	2									3	pRK4 E-box-Luc	pCMV-Id1
4	pRK4 E-box-Luc	pCMV-Id1				pCMV-Gal		13.001		0.083	156.639											4	pRK4 E-box-Luc	pCMV-Id1				pCMV-Gal		12.683		0.082	154.671											4	pRK4 E-box-Luc	pCMV-Id1
5	pRK4 E-box-Luc		pCMV-Id3			pCMV-Gal		12.839	12.8935	0.086	149.291	155.57	3									5	pRK4 E-box-Luc		pCMV-Id3			pCMV-Gal		12.547	12.661	0.087	144.218	143.879	3									5	pRK4 E-box-Luc		pCMV-Id3
6	pRK4 E-box-Luc		pCMV-Id3			pCMV-Gal		12.948		0.08	161.85											6	pRK4 E-box-Luc		pCMV-Id3			pCMV-Gal		12.775		0.089	143.539											6	pRK4 E-box-Luc		pCMV-Id3
7	pRK4 E-box-Luc			VP22-Id1/3-PA7		pCMV-Gal		21.151	21.4725	0.087	243.115	252.847	4									7	pRK4 E-box-Luc			VP22-Id1/3-PA7		pCMV-Gal		21.85	21.796	0.084	260.119	261.035	4									7	pRK4 E-box-Luc			VP22-Id1/3-PA7
8	pRK4 E-box-Luc			VP22-Id1/3-PA7		pCMV-Gal		21.794		0.083	262.578											8	pRK4 E-box-Luc			VP22-Id1/3-PA7		pCMV-Gal		21.742		0.083	261.952											8	pRK4 E-box-Luc			VP22-Id1/3-PA7
9	pRK4 E-box-Luc			VP22-TrxA		pCMV-Gal		19.226	19.4285	0.081	237.358	236.938	5									9	pRK4 E-box-Luc			VP22-TrxA		pCMV-Gal		20.471	20.646	0.084	243.702	242.904	5									9	pRK4 E-box-Luc			VP22-TrxA
10	pRK4 E-box-Luc			VP22-TrxA		pCMV-Gal		19.631		0.083	236.518											10	pRK4 E-box-Luc			VP22-TrxA		pCMV-Gal		20.821		0.086	242.105											10	pRK4 E-box-Luc			VP22-TrxA
11	pRK4 E-box-Luc				pCMV-E47	pCMV-Gal		116.371	115.351	0.089	1307.54	1326.31	6									11	pRK4 E-box-Luc				pCMV-E47	pCMV-Gal		114.327	113.962	0.087	1314.1	1333.22	6									11	pRK4 E-box-Luc				pCMV-E47
12	pRK4 E-box-Luc				pCMV-E47	pCMV-Gal		114.332		0.085	1345.08											12	pRK4 E-box-Luc				pCMV-E47	pCMV-Gal		113.596		0.084	1352.33											12	pRK4 E-box-Luc				pCMV-E47
13	pRK4 E-box-Luc	pCMV-Id1		VP22-Id1/3-PA7		pCMV-Gal		14.002	13.9145	0.077	181.844	180.708	7									13	pRK4 E-box-Luc	pCMV-Id1		VP22-Id1/3-PA7		pCMV-Gal		15.577	15.7355	0.082	189.963	190.729	7									13	pRK4 E-box-Luc	pCMV-Id1		VP22-Id1/3-PA7
14	pRK4 E-box-Luc	pCMV-Id1		VP22-Id1/3-PA7		pCMV-Gal		13.827		0.077	179.571											14	pRK4 E-box-Luc	pCMV-Id1		VP22-Id1/3-PA7		pCMV-Gal		15.894		0.083	191.494											14	pRK4 E-box-Luc	pCMV-Id1		VP22-Id1/3-PA7
15	pRK4 E-box-Luc		pCMV-Id3	VP22-Id1/3-PA7		pCMV-Gal		12.999	13.0305	0.08	162.488	160.89	8									15	pRK4 E-box-Luc		pCMV-Id3	VP22-Id1/3-PA7		pCMV-Gal		16.117	16.0265	0.084	191.869	191.935	8									15	pRK4 E-box-Luc		pCMV-Id3	VP22-Id1/3-PA7
16	pRK4 E-box-Luc		pCMV-Id3	VP22-Id1/3-PA7		pCMV-Gal		13.062		0.082	159.293											16	pRK4 E-box-Luc		pCMV-Id3	VP22-Id1/3-PA7		pCMV-Gal		15.936		0.083	192											16	pRK4 E-box-Luc		pCMV-Id3	VP22-Id1/3-PA7
17	pRK4 E-box-Luc	pCMV-Id1		VP22-TrxA		pCMV-Gal		13.224	13.38	0.082	161.268	162.176	9									17	pRK4 E-box-Luc	pCMV-Id1		VP22-TrxA		pCMV-Gal		12.648	12.8185	0.082	154.244	156.323	9									17	pRK4 E-box-Luc	pCMV-Id1		VP22-TrxA
18	pRK4 E-box-Luc	pCMV-Id1		VP22-TrxA		pCMV-Gal		13.536		0.083	163.084											18	pRK4 E-box-Luc	pCMV-Id1		VP22-TrxA		pCMV-Gal		12.989		0.082	158.402											18	pRK4 E-box-Luc	pCMV-Id1		VP22-TrxA
19	pRK4 E-box-Luc		pCMV-Id3	VP22-TrxA		pCMV-Gal		12.271	12.13	0.079	155.329	157.591	10									19	pRK4 E-box-Luc		pCMV-Id3	VP22-TrxA		pCMV-Gal		12.833	12.883	0.084	152.774	152.463	10									19	pRK4 E-box-Luc		pCMV-Id3	VP22-TrxA
20	pRK4 E-box-Luc		pCMV-Id3	VP22-TrxA		pCMV-Gal		11.989		0.075	159.853											20	pRK4 E-box-Luc		pCMV-Id3	VP22-TrxA		pCMV-Gal		12.933		0.085	152.153											20	pRK4 E-box-Luc		pCMV-Id3	VP22-TrxA
21	pRK4 E-box-Luc			VP22-Id1/3-PA7	pCMV-E47	pCMV-Gal		115.721	115.552	0.082	1411.23	1417.85	11									21	pRK4 E-box-Luc			VP22-Id1/3-PA7	pCMV-E47	pCMV-Gal		115.082	114.97	0.086	1338.16	1344.72	11									21	pRK4 E-box-Luc			VP22-Id1/3-PA7	pCMV-E47
22	pRK4 E-box-Luc			VP22-Id1/3-PA7	pCMV-E47	pCMV-Gal		115.382		0.081	1424.47											22	pRK4 E-box-Luc			VP22-Id1/3-PA7	pCMV-E47	pCMV-Gal		114.859		0.085	1351.28											22	pRK4 E-box-Luc			VP22-Id1/3-PA7	pCMV-E47
23	pRK4 E-box-Luc			VP22-TrxA	pCMV-E47	pCMV-Gal		112.11	112.441	0.083	1350.72	1363	12									23	pRK4 E-box-Luc			VP22-TrxA	pCMV-E47	pCMV-Gal		113.998	114.162	0.084	1357.12	1343.25	12									23	pRK4 E-box-Luc			VP22-TrxA	pCMV-E47
24	pRK4 E-box-Luc			VP22-TrxA	pCMV-E47	pCMV-Gal		112.772		0.082	1375.27											24	pRK4 E-box-Luc			VP22-TrxA	pCMV-E47	pCMV-Gal		114.326		0.086	1329.37											24	pRK4 E-box-Luc			VP22-TrxA	pCMV-E47
25	pRK4 E-box-Luc	pCMV-Id1			pCMV-E47	pCMV-Gal		19.756	19.5685	0.08	246.95	246.14	13									25	pRK4 E-box-Luc	pCMV-Id1			pCMV-E47	pCMV-Gal		21.364	21.1115	0.085	251.341	249.831	13									25	pRK4 E-box-Luc	pCMV-Id1			pCMV-E47
26	pRK4 E-box-Luc	pCMV-Id1			pCMV-E47	pCMV-Gal		19.381		0.079	245.329											26	pRK4 E-box-Luc	pCMV-Id1			pCMV-E47	pCMV-Gal		20.859		0.084	248.321											26	pRK4 E-box-Luc	pCMV-Id1			pCMV-E47
27	pRK4 E-box-Luc		pCMV-Id3		pCMV-E47	pCMV-Gal		18.888	19.1685	0.081	233.185	238.149	14									27	pRK4 E-box-Luc		pCMV-Id3		pCMV-E47	pCMV-Gal		21.768	21.6615	0.083	262.265	262.565	14									27	pRK4 E-box-Luc		pCMV-Id3		pCMV-E47
28	pRK4 E-box-Luc		pCMV-Id3		pCMV-E47	pCMV-Gal		19.449		0.08	243.113											28	pRK4 E-box-Luc		pCMV-Id3		pCMV-E47	pCMV-Gal		21.555		0.082	262.866											28	pRK4 E-box-Luc		pCMV-Id3		pCMV-E47
29	pRK4 E-box-Luc	pCMV-Id1		VP22-Id1/3-PA7	pCMV-E47	pCMV-Gal		23.823	23.6645	0.08	297.788	297.666	15									29	pRK4 E-box-Luc	pCMV-Id1		VP22-Id1/3-PA7	pCMV-E47	pCMV-Gal		56.374	56.246	0.085	663.224	669.672	15									29	pRK4 E-box-Luc	pCMV-Id1		VP22-Id1/3-PA7	pCMV-E47
30	pRK4 E-box-Luc	pCMV-Id1		VP22-Id1/3-PA7	pCMV-E47	pCMV-Gal		23.506		0.079	297.544											30	pRK4 E-box-Luc	pCMV-Id1		VP22-Id1/3-PA7	pCMV-E47	pCMV-Gal		56.118		0.083	676.12											30	pRK4 E-box-Luc	pCMV-Id1		VP22-Id1/3-PA7	pCMV-E47
31	pRK4 E-box-Luc		pCMV-Id3	VP22-Id1/3-PA7	pCMV-E47	pCMV-Gal		23.964	23.9145	0.08	299.55	300.819	16									31	pRK4 E-box-Luc		pCMV-Id3	VP22-Id1/3-PA7	pCMV-E47	pCMV-Gal		59.597	58.6305	0.086	692.988	702.445	16									31	pRK4 E-box-Luc		pCMV-Id3	VP22-Id1/3-PA7	pCMV-E47
32	pRK4 E-box-Luc		pCMV-Id3	VP22-Id1/3-PA7	pCMV-E47	pCMV-Gal		23.865		0.079	302.089											32	pRK4 E-box-Luc		pCMV-Id3	VP22-Id1/3-PA7	pCMV-E47	pCMV-Gal		57.664		0.081	711.901											32	pRK4 E-box-Luc		pCMV-Id3	VP22-Id1/3-PA7	pCMV-E47
33	pRK4 E-box-Luc	pCMV-Id1		VP22-TrxA	pCMV-E47	pCMV-Gal		20.01	19.987	0.084	238.214	242.342	17									33	pRK4 E-box-Luc	pCMV-Id1		VP22-TrxA	pCMV-E47	pCMV-Gal		21.848	21.606	0.086	254.047	255.722	17									33	pRK4 E-box-Luc	pCMV-Id1		VP22-TrxA	pCMV-E47
34	pRK4 E-box-Luc	pCMV-Id1		VP22-TrxA	pCMV-E47	pCMV-Gal		19.964		0.081	246.469											34	pRK4 E-box-Luc	pCMV-Id1		VP22-TrxA	pCMV-E47	pCMV-Gal		21.364		0.083	257.398											34	pRK4 E-box-Luc	pCMV-Id1		VP22-TrxA	pCMV-E47
35	pRK4 E-box-Luc		pCMV-Id3	VP22-TrxA	pCMV-E47	pCMV-Gal		19.339	19.405	0.08	241.737	241.06	18									35	pRK4 E-box-Luc		pCMV-Id3	VP22-TrxA	pCMV-E47	pCMV-Gal		21.311	21.5015	0.087	244.954	251.596	18									35	pRK4 E-box-Luc		pCMV-Id3	VP22-TrxA	pCMV-E47
36	pRK4 E-box-Luc		pCMV-Id3	VP22-TrxA	pCMV-E47	pCMV-Gal		19.471		0.081	240.383											36	pRK4 E-box-Luc		pCMV-Id3	VP22-TrxA	pCMV-E47	pCMV-Gal		21.692		0.084	258.238											36	pRK4 E-box-Luc		pCMV-Id3	VP22-TrxA	pCMV-E47
Experiment 2: E-box activity - 1 µg Id1/3-PA7																						Experiment 2: E-box activity - 3 µg Id1/3-PA7																						Experiment 2: E-box activity - 5 µg Id1/3-PA7
Transfection/Transducion scheme of luciferase assays								RLU values														Transfection/Transducion scheme of luciferase assays								RLU values														Transfection/Transducion scheme of luciferase assays
	2 µg	2 µg	2 µg	1 µg	2 µg	0,5 µg																	2 µg	2 µg	2 µg	3 µg	2 µg	0,5 µg																	2 µg	2 µg	2 µg	5 µg	2 µg
#	Reporter-	Effector 1	Effector 2	Effector 3	Effector 4	Normali-		LUC (raw data)		ß-Gal	RLU / ß-Gal											#	Reporter-	Effector 1	Effector 2	Effector 3	Effector 4	Normali-		LUC (raw data)		ß-Gal	RLU / ß-Gal											#	Reporter-	Effector 1	Effector 2	Effector 3	Effector 4
	construct					zation		Single values	Mean		Single values	Mean											construct					zation		Single values	Mean		Single values	Mean											construct
1	pRK4 E-box-Luc					pCMV-Gal		18.981	19.2765	0.078	243.346	245.546	1									1	pRK4 E-box-Luc					pCMV-Gal		20.288	20.2	0.08	253.6	252.5	1									1	pRK4 E-box-Luc
2	pRK4 E-box-Luc					pCMV-Gal		19.572		0.079	247.747											2	pRK4 E-box-Luc					pCMV-Gal		20.112		0.08	251.4											2	pRK4 E-box-Luc
3	pRK4 E-box-Luc	pCMV-Id1				pCMV-Gal		14.871	13.9375	0.087	170.931	165.737	2									3	pRK4 E-box-Luc	pCMV-Id1				pCMV-Gal		12.973	12.862	0.08	162.162	162.818	2									3	pRK4 E-box-Luc	pCMV-Id1
4	pRK4 E-box-Luc	pCMV-Id1				pCMV-Gal		13.004		0.081	160.543											4	pRK4 E-box-Luc	pCMV-Id1				pCMV-Gal		12.751		0.078	163.474											4	pRK4 E-box-Luc	pCMV-Id1
5	pRK4 E-box-Luc		pCMV-Id3			pCMV-Gal		13.532	13.2445	0.085	159.2	158.606	3									5	pRK4 E-box-Luc		pCMV-Id3			pCMV-Gal		12.263	12.427	0.082	149.549	147.978	3									5	pRK4 E-box-Luc		pCMV-Id3
6	pRK4 E-box-Luc		pCMV-Id3			pCMV-Gal		12.957		0.082	158.012											6	pRK4 E-box-Luc		pCMV-Id3			pCMV-Gal		12.591		0.086	146.407											6	pRK4 E-box-Luc		pCMV-Id3
7	pRK4 E-box-Luc			VP22-Id1/3-PA7		pCMV-Gal		20.371	20.373	0.081	251.494	254.703	4									7	pRK4 E-box-Luc			VP22-Id1/3-PA7		pCMV-Gal		20.126	20.1445	0.081	248.469	250.253	4									7	pRK4 E-box-Luc			VP22-Id1/3-PA7
8	pRK4 E-box-Luc			VP22-Id1/3-PA7		pCMV-Gal		20.375		0.079	257.911											8	pRK4 E-box-Luc			VP22-Id1/3-PA7		pCMV-Gal		20.163		0.08	252.037											8	pRK4 E-box-Luc			VP22-Id1/3-PA7
9	pRK4 E-box-Luc			VP22-TrxA		pCMV-Gal		20.229	20.28	0.083	243.723	247.361	5									9	pRK4 E-box-Luc			VP22-TrxA		pCMV-Gal		20.241	20.1785	0.083	243.867	243.114	5									9	pRK4 E-box-Luc			VP22-TrxA
10	pRK4 E-box-Luc			VP22-TrxA		pCMV-Gal		20.331		0.081	251											10	pRK4 E-box-Luc			VP22-TrxA		pCMV-Gal		20.116		0.083	242.361											10	pRK4 E-box-Luc			VP22-TrxA
11	pRK4 E-box-Luc				pCMV-E47	pCMV-Gal		114.471	115.017	0.084	1362.75	1403.64	6									11	pRK4 E-box-Luc				pCMV-E47	pCMV-Gal		113.759	113.707	0.083	1370.59	1369.96	6									11	pRK4 E-box-Luc				pCMV-E47
12	pRK4 E-box-Luc				pCMV-E47	pCMV-Gal		115.563		0.08	1444.54											12	pRK4 E-box-Luc				pCMV-E47	pCMV-Gal		113.655		0.083	1369.34											12	pRK4 E-box-Luc				pCMV-E47
13	pRK4 E-box-Luc	pCMV-Id1		VP22-Id1/3-PA7		pCMV-Gal		13.547	13.5925	0.081	167.247	165.78	7									13	pRK4 E-box-Luc	pCMV-Id1		VP22-Id1/3-PA7		pCMV-Gal		15.006	15.0535	0.08	187.575	188.169	7									13	pRK4 E-box-Luc	pCMV-Id1		VP22-Id1/3-PA7
14	pRK4 E-box-Luc	pCMV-Id1		VP22-Id1/3-PA7		pCMV-Gal		13.638		0.083	164.313											14	pRK4 E-box-Luc	pCMV-Id1		VP22-Id1/3-PA7		pCMV-Gal		15.101		0.08	188.763											14	pRK4 E-box-Luc	pCMV-Id1		VP22-Id1/3-PA7
15	pRK4 E-box-Luc		pCMV-Id3	VP22-Id1/3-PA7		pCMV-Gal		13.113	13.1585	0.081	161.889	161.457	8									15	pRK4 E-box-Luc		pCMV-Id3	VP22-Id1/3-PA7		pCMV-Gal		16.441	16.481	0.085	193.424	193.894	8									15	pRK4 E-box-Luc		pCMV-Id3	VP22-Id1/3-PA7
16	pRK4 E-box-Luc		pCMV-Id3	VP22-Id1/3-PA7		pCMV-Gal		13.204		0.082	161.024											16	pRK4 E-box-Luc		pCMV-Id3	VP22-Id1/3-PA7		pCMV-Gal		16.521		0.085	194.365											16	pRK4 E-box-Luc		pCMV-Id3	VP22-Id1/3-PA7
17	pRK4 E-box-Luc	pCMV-Id1		VP22-TrxA		pCMV-Gal		13.663	13.467	0.084	162.655	163.247	9									17	pRK4 E-box-Luc	pCMV-Id1		VP22-TrxA		pCMV-Gal		12.294	12.231	0.08	153.675	153.85	9									17	pRK4 E-box-Luc	pCMV-Id1		VP22-TrxA
18	pRK4 E-box-Luc	pCMV-Id1		VP22-TrxA		pCMV-Gal		13.271		0.081	163.84											18	pRK4 E-box-Luc	pCMV-Id1		VP22-TrxA		pCMV-Gal		12.168		0.079	154.025											18	pRK4 E-box-Luc	pCMV-Id1		VP22-TrxA
19	pRK4 E-box-Luc		pCMV-Id3	VP22-TrxA		pCMV-Gal		12.013	12.3735	0.077	156.013	158.601	10									19	pRK4 E-box-Luc		pCMV-Id3	VP22-TrxA		pCMV-Gal		12.285	12.309	0.08	153.562	153.863	10									19	pRK4 E-box-Luc		pCMV-Id3	VP22-TrxA
20	pRK4 E-box-Luc		pCMV-Id3	VP22-TrxA		pCMV-Gal		12.734		0.079	161.19											20	pRK4 E-box-Luc		pCMV-Id3	VP22-TrxA		pCMV-Gal		12.333		0.08	154.162											20	pRK4 E-box-Luc		pCMV-Id3	VP22-TrxA
21	pRK4 E-box-Luc			VP22-Id1/3-PA7	pCMV-E47	pCMV-Gal		114.022	113.838	0.083	1373.76	1379.89	11									21	pRK4 E-box-Luc			VP22-Id1/3-PA7	pCMV-E47	pCMV-Gal		113.84	113.107	0.08	1423	1441.2	11									21	pRK4 E-box-Luc			VP22-Id1/3-PA7	pCMV-E47
22	pRK4 E-box-Luc			VP22-Id1/3-PA7	pCMV-E47	pCMV-Gal		113.654		0.082	1386.02											22	pRK4 E-box-Luc			VP22-Id1/3-PA7	pCMV-E47	pCMV-Gal		112.374		0.077	1459.4											22	pRK4 E-box-Luc			VP22-Id1/3-PA7	pCMV-E47
23	pRK4 E-box-Luc			VP22-TrxA	pCMV-E47	pCMV-Gal		113.473	112.928	0.084	1350.87	1352.43	12									23	pRK4 E-box-Luc			VP22-TrxA	pCMV-E47	pCMV-Gal		113.661	113.595	0.079	1438.75	1437.91	12									23	pRK4 E-box-Luc			VP22-TrxA	pCMV-E47
24	pRK4 E-box-Luc			VP22-TrxA	pCMV-E47	pCMV-Gal		112.382		0.083	1354											24	pRK4 E-box-Luc			VP22-TrxA	pCMV-E47	pCMV-Gal		113.529		0.079	1437.08											24	pRK4 E-box-Luc			VP22-TrxA	pCMV-E47
25	pRK4 E-box-Luc	pCMV-Id1			pCMV-E47	pCMV-Gal		21.018	20.438	0.082	256.317	252.271	13									25	pRK4 E-box-Luc	pCMV-Id1			pCMV-E47	pCMV-Gal		21.006	21.0535	0.085	247.129	250.679	13									25	pRK4 E-box-Luc	pCMV-Id1			pCMV-E47
26	pRK4 E-box-Luc	pCMV-Id1			pCMV-E47	pCMV-Gal		19.858		0.08	248.225											26	pRK4 E-box-Luc	pCMV-Id1			pCMV-E47	pCMV-Gal		21.101		0.083	254.229											26	pRK4 E-box-Luc	pCMV-Id1			pCMV-E47
27	pRK4 E-box-Luc		pCMV-Id3		pCMV-E47	pCMV-Gal		20.201	20.024	0.085	237.659	239.848	14									27	pRK4 E-box-Luc		pCMV-Id3		pCMV-E47	pCMV-Gal		21.234	21.116	0.079	268.785	265.63	14									27	pRK4 E-box-Luc		pCMV-Id3		pCMV-E47
28	pRK4 E-box-Luc		pCMV-Id3		pCMV-E47	pCMV-Gal		19.847		0.082	242.037											28	pRK4 E-box-Luc		pCMV-Id3		pCMV-E47	pCMV-Gal		20.998		0.08	262.475											28	pRK4 E-box-Luc		pCMV-Id3		pCMV-E47
29	pRK4 E-box-Luc	pCMV-Id1		VP22-Id1/3-PA7	pCMV-E47	pCMV-Gal		21.857	22.104	0.081	269.84	271.206	15									29	pRK4 E-box-Luc	pCMV-Id1		VP22-Id1/3-PA7	pCMV-E47	pCMV-Gal		64.385	64.734	0.087	740.057	748.418	15									29	pRK4 E-box-Luc	pCMV-Id1		VP22-Id1/3-PA7	pCMV-E47
30	pRK4 E-box-Luc	pCMV-Id1		VP22-Id1/3-PA7	pCMV-E47	pCMV-Gal		22.351		0.082	272.573											30	pRK4 E-box-Luc	pCMV-Id1		VP22-Id1/3-PA7	pCMV-E47	pCMV-Gal		65.083		0.086	756.779											30	pRK4 E-box-Luc	pCMV-Id1		VP22-Id1/3-PA7	pCMV-E47
31	pRK4 E-box-Luc		pCMV-Id3	VP22-Id1/3-PA7	pCMV-E47	pCMV-Gal		22.998	22.9805	0.08	287.475	287.256	16									31	pRK4 E-box-Luc		pCMV-Id3	VP22-Id1/3-PA7	pCMV-E47	pCMV-Gal		57.583	57.5845	0.084	685.512	685.53	16									31	pRK4 E-box-Luc		pCMV-Id3	VP22-Id1/3-PA7	pCMV-E47
32	pRK4 E-box-Luc		pCMV-Id3	VP22-Id1/3-PA7	pCMV-E47	pCMV-Gal		22.963		0.08	287.038											32	pRK4 E-box-Luc		pCMV-Id3	VP22-Id1/3-PA7	pCMV-E47	pCMV-Gal		57.586		0.084	685.548											32	pRK4 E-box-Luc		pCMV-Id3	VP22-Id1/3-PA7	pCMV-E47
33	pRK4 E-box-Luc	pCMV-Id1		VP22-TrxA	pCMV-E47	pCMV-Gal		19.834	19.8645	0.079	251.063	251.449	17									33	pRK4 E-box-Luc	pCMV-Id1		VP22-TrxA	pCMV-E47	pCMV-Gal		21.677	21.727	0.084	258.06	257.13	17									33	pRK4 E-box-Luc	pCMV-Id1		VP22-TrxA	pCMV-E47
34	pRK4 E-box-Luc	pCMV-Id1		VP22-TrxA	pCMV-E47	pCMV-Gal		19.895		0.079	251.835											34	pRK4 E-box-Luc	pCMV-Id1		VP22-TrxA	pCMV-E47	pCMV-Gal		21.777		0.085	256.2											34	pRK4 E-box-Luc	pCMV-Id1		VP22-TrxA	pCMV-E47
35	pRK4 E-box-Luc		pCMV-Id3	VP22-TrxA	pCMV-E47	pCMV-Gal		19.339	19.405	0.081	238.753	239.568	18									35	pRK4 E-box-Luc		pCMV-Id3	VP22-TrxA	pCMV-E47	pCMV-Gal		21.311	21.2515	0.087	244.954	248.62	18									35	pRK4 E-box-Luc		pCMV-Id3	VP22-TrxA	pCMV-E47
36	pRK4 E-box-Luc		pCMV-Id3	VP22-TrxA	pCMV-E47	pCMV-Gal		19.471		0.081	240.383											36	pRK4 E-box-Luc		pCMV-Id3	VP22-TrxA	pCMV-E47	pCMV-Gal		21.192		0.084	252.286											36	pRK4 E-box-Luc		pCMV-Id3	VP22-TrxA	pCMV-E47
Experiment 3: E-box activity - 1 µg Id1/3-PA7																						Experiment 3: E-box activity - 3 µg Id1/3-PA7																						Experiment 3: E-box activity - 5 µg Id1/3-PA7
Transfection/Transducion scheme of luciferase assays								RLU values														Transfection/Transducion scheme of luciferase assays								RLU values														Transfection/Transducion scheme of luciferase assays
	2 µg	2 µg	2 µg	1 µg	2 µg	0,5 µg																	2 µg	2 µg	2 µg	3 µg	2 µg	0,5 µg																	2 µg	2 µg	2 µg	5 µg	2 µg
#	Reporter-	Effector 1	Effector 2	Effector 3	Effector 4	Normali-		LUC (raw data)		ß-Gal	RLU / ß-Gal											#	Reporter-	Effector 1	Effector 2	Effector 3	Effector 4	Normali-		LUC (raw data)		ß-Gal	RLU / ß-Gal											#	Reporter-	Effector 1	Effector 2	Effector 3	Effector 4
	construct					zation		Single values	Mean		Single values	Mean											construct					zation		Single values	Mean		Single values	Mean											construct
1	pRK4 E-box-Luc					pCMV-Gal		19.655	19.723	0.082	239.695	239.07	1									1	pRK4 E-box-Luc					pCMV-Gal		20.482	20.6595	0.084	243.833	244.487	1									1	pRK4 E-box-Luc
2	pRK4 E-box-Luc					pCMV-Gal		19.791		0.083	238.446											2	pRK4 E-box-Luc					pCMV-Gal		20.837		0.085	245.141											2	pRK4 E-box-Luc
3	pRK4 E-box-Luc	pCMV-Id1				pCMV-Gal		12.988	12.9815	0.079	164.405	162.295	2									3	pRK4 E-box-Luc	pCMV-Id1				pCMV-Gal		12.993	12.995	0.083	156.542	156.566	2									3	pRK4 E-box-Luc	pCMV-Id1
4	pRK4 E-box-Luc	pCMV-Id1				pCMV-Gal		12.975		0.081	160.185											4	pRK4 E-box-Luc	pCMV-Id1				pCMV-Gal		12.997		0.083	156.59											4	pRK4 E-box-Luc	pCMV-Id1
5	pRK4 E-box-Luc		pCMV-Id3			pCMV-Gal		12.629	12.843	0.077	164.013	164.646	3									5	pRK4 E-box-Luc		pCMV-Id3			pCMV-Gal		12.112	12.342	0.083	145.928	146.917	3									5	pRK4 E-box-Luc		pCMV-Id3
6	pRK4 E-box-Luc		pCMV-Id3			pCMV-Gal		13.057		0.079	165.278											6	pRK4 E-box-Luc		pCMV-Id3			pCMV-Gal		12.572		0.085	147.906											6	pRK4 E-box-Luc		pCMV-Id3
7	pRK4 E-box-Luc			VP22-Id1/3-PA7		pCMV-Gal		20.111	20.4215	0.084	239.417	240.243	4									7	pRK4 E-box-Luc			VP22-Id1/3-PA7		pCMV-Gal		22.002	22.0565	0.085	258.847	257.976	4									7	pRK4 E-box-Luc			VP22-Id1/3-PA7
8	pRK4 E-box-Luc			VP22-Id1/3-PA7		pCMV-Gal		20.732		0.086	241.07											8	pRK4 E-box-Luc			VP22-Id1/3-PA7		pCMV-Gal		22.111		0.086	257.105											8	pRK4 E-box-Luc			VP22-Id1/3-PA7
9	pRK4 E-box-Luc			VP22-TrxA		pCMV-Gal		18.896	19.051	0.078	242.256	239.684	5									9	pRK4 E-box-Luc			VP22-TrxA		pCMV-Gal		20.212	20.3835	0.08	252.65	251.66	5									9	pRK4 E-box-Luc			VP22-TrxA
10	pRK4 E-box-Luc			VP22-TrxA		pCMV-Gal		19.206		0.081	237.111											10	pRK4 E-box-Luc			VP22-TrxA		pCMV-Gal		20.555		0.082	250.671											10	pRK4 E-box-Luc			VP22-TrxA
11	pRK4 E-box-Luc				pCMV-E47	pCMV-Gal		113.885	114.233	0.08	1423.56	1419.08	6									11	pRK4 E-box-Luc				pCMV-E47	pCMV-Gal		112.719	112.806	0.081	1391.59	1392.67	6									11	pRK4 E-box-Luc				pCMV-E47
12	pRK4 E-box-Luc				pCMV-E47	pCMV-Gal		114.582		0.081	1414.59											12	pRK4 E-box-Luc				pCMV-E47	pCMV-Gal		112.893		0.081	1393.74											12	pRK4 E-box-Luc				pCMV-E47
13	pRK4 E-box-Luc	pCMV-Id1		VP22-Id1/3-PA7		pCMV-Gal		13.696	13.7365	0.079	173.367	172.79	7									13	pRK4 E-box-Luc	pCMV-Id1		VP22-Id1/3-PA7		pCMV-Gal		15.888	15.7535	0.08	198.6	196.919	7									13	pRK4 E-box-Luc	pCMV-Id1		VP22-Id1/3-PA7
14	pRK4 E-box-Luc	pCMV-Id1		VP22-Id1/3-PA7		pCMV-Gal		13.777		0.08	172.212											14	pRK4 E-box-Luc	pCMV-Id1		VP22-Id1/3-PA7		pCMV-Gal		15.619		0.08	195.237											14	pRK4 E-box-Luc	pCMV-Id1		VP22-Id1/3-PA7
15	pRK4 E-box-Luc		pCMV-Id3	VP22-Id1/3-PA7		pCMV-Gal		13.136	13.182	0.077	170.597	169.02	8									15	pRK4 E-box-Luc		pCMV-Id3	VP22-Id1/3-PA7		pCMV-Gal		16.337	16.405	0.083	196.831	196.469	8									15	pRK4 E-box-Luc		pCMV-Id3	VP22-Id1/3-PA7
16	pRK4 E-box-Luc		pCMV-Id3	VP22-Id1/3-PA7		pCMV-Gal		13.228		0.079	167.443											16	pRK4 E-box-Luc		pCMV-Id3	VP22-Id1/3-PA7		pCMV-Gal		16.473		0.084	196.107											16	pRK4 E-box-Luc		pCMV-Id3	VP22-Id1/3-PA7
17	pRK4 E-box-Luc	pCMV-Id1		VP22-TrxA		pCMV-Gal		12.899	13.125	0.078	165.372	165.099	9									17	pRK4 E-box-Luc	pCMV-Id1		VP22-TrxA		pCMV-Gal		12.793	12.8795	0.083	154.133	155.175	9									17	pRK4 E-box-Luc	pCMV-Id1		VP22-TrxA
18	pRK4 E-box-Luc	pCMV-Id1		VP22-TrxA		pCMV-Gal		13.351		0.081	164.827											18	pRK4 E-box-Luc	pCMV-Id1		VP22-TrxA		pCMV-Gal		12.966		0.083	156.217											18	pRK4 E-box-Luc	pCMV-Id1		VP22-TrxA
19	pRK4 E-box-Luc		pCMV-Id3	VP22-TrxA		pCMV-Gal		11.746	12.06	0.077	152.545	153.61	10									19	pRK4 E-box-Luc		pCMV-Id3	VP22-TrxA		pCMV-Gal		13.003	13.0565	0.082	158.573	157.322	10									19	pRK4 E-box-Luc		pCMV-Id3	VP22-TrxA
20	pRK4 E-box-Luc		pCMV-Id3	VP22-TrxA		pCMV-Gal		12.374		0.08	154.675											20	pRK4 E-box-Luc		pCMV-Id3	VP22-TrxA		pCMV-Gal		13.11		0.084	156.071											20	pRK4 E-box-Luc		pCMV-Id3	VP22-TrxA
21	pRK4 E-box-Luc			VP22-Id1/3-PA7	pCMV-E47	pCMV-Gal		114.582	114.12	0.086	1332.35	1350.86	11									21	pRK4 E-box-Luc			VP22-Id1/3-PA7	pCMV-E47	pCMV-Gal		113.888	114.073	0.081	1406.02	1391.31	11									21	pRK4 E-box-Luc			VP22-Id1/3-PA7	pCMV-E47
22	pRK4 E-box-Luc			VP22-Id1/3-PA7	pCMV-E47	pCMV-Gal		113.658		0.083	1369.37											22	pRK4 E-box-Luc			VP22-Id1/3-PA7	pCMV-E47	pCMV-Gal		114.258		0.083	1376.6											22	pRK4 E-box-Luc			VP22-Id1/3-PA7	pCMV-E47
23	pRK4 E-box-Luc			VP22-TrxA	pCMV-E47	pCMV-Gal		114.466	113.679	0.078	1467.51	1476.47	12									23	pRK4 E-box-Luc			VP22-TrxA	pCMV-E47	pCMV-Gal		113.982	113.915	0.083	1373.28	1380.83	12									23	pRK4 E-box-Luc			VP22-TrxA	pCMV-E47
24	pRK4 E-box-Luc			VP22-TrxA	pCMV-E47	pCMV-Gal		112.892		0.076	1485.42											24	pRK4 E-box-Luc			VP22-TrxA	pCMV-E47	pCMV-Gal		113.847		0.082	1388.38											24	pRK4 E-box-Luc			VP22-TrxA	pCMV-E47
25	pRK4 E-box-Luc	pCMV-Id1			pCMV-E47	pCMV-Gal		21.037	20.859	0.08	262.962	256.066	13									25	pRK4 E-box-Luc	pCMV-Id1			pCMV-E47	pCMV-Gal		20.958	21.0605	0.082	255.585	255.281	13									25	pRK4 E-box-Luc	pCMV-Id1			pCMV-E47
26	pRK4 E-box-Luc	pCMV-Id1			pCMV-E47	pCMV-Gal		20.681		0.083	249.169											26	pRK4 E-box-Luc	pCMV-Id1			pCMV-E47	pCMV-Gal		21.163		0.083	254.976											26	pRK4 E-box-Luc	pCMV-Id1			pCMV-E47
27	pRK4 E-box-Luc		pCMV-Id3		pCMV-E47	pCMV-Gal		19.589	19.935	0.079	247.962	249.172	14									27	pRK4 E-box-Luc		pCMV-Id3		pCMV-E47	pCMV-Gal		21.899	21.8935	0.082	267.061	266.994	14									27	pRK4 E-box-Luc		pCMV-Id3		pCMV-E47
28	pRK4 E-box-Luc		pCMV-Id3		pCMV-E47	pCMV-Gal		20.281		0.081	250.383											28	pRK4 E-box-Luc		pCMV-Id3		pCMV-E47	pCMV-Gal		21.888		0.082	266.927											28	pRK4 E-box-Luc		pCMV-Id3		pCMV-E47
29	pRK4 E-box-Luc	pCMV-Id1		VP22-Id1/3-PA7	pCMV-E47	pCMV-Gal		24.221	24.488	0.079	306.595	306.106	15									29	pRK4 E-box-Luc	pCMV-Id1		VP22-Id1/3-PA7	pCMV-E47	pCMV-Gal		59.9333	59.2297	0.08	749.166	745.001	15									29	pRK4 E-box-Luc	pCMV-Id1		VP22-Id1/3-PA7	pCMV-E47
30	pRK4 E-box-Luc	pCMV-Id1		VP22-Id1/3-PA7	pCMV-E47	pCMV-Gal		24.755		0.081	305.617											30	pRK4 E-box-Luc	pCMV-Id1		VP22-Id1/3-PA7	pCMV-E47	pCMV-Gal		58.526		0.079	740.835											30	pRK4 E-box-Luc	pCMV-Id1		VP22-Id1/3-PA7	pCMV-E47
31	pRK4 E-box-Luc		pCMV-Id3	VP22-Id1/3-PA7	pCMV-E47	pCMV-Gal		22.968	22.9395	0.081	283.556	284.972	16									31	pRK4 E-box-Luc		pCMV-Id3	VP22-Id1/3-PA7	pCMV-E47	pCMV-Gal		58.481	58.9	0.081	721.988	731.738	16									31	pRK4 E-box-Luc		pCMV-Id3	VP22-Id1/3-PA7	pCMV-E47
32	pRK4 E-box-Luc		pCMV-Id3	VP22-Id1/3-PA7	pCMV-E47	pCMV-Gal		22.911		0.08	286.387											32	pRK4 E-box-Luc		pCMV-Id3	VP22-Id1/3-PA7	pCMV-E47	pCMV-Gal		59.319		0.08	741.488											32	pRK4 E-box-Luc		pCMV-Id3	VP22-Id1/3-PA7	pCMV-E47
33	pRK4 E-box-Luc	pCMV-Id1		VP22-TrxA	pCMV-E47	pCMV-Gal		20.374	20.3	0.082	248.463	249.084	17									33	pRK4 E-box-Luc	pCMV-Id1		VP22-TrxA	pCMV-E47	pCMV-Gal		22.002	22.058	0.085	258.847	257.993	17									33	pRK4 E-box-Luc	pCMV-Id1		VP22-TrxA	pCMV-E47
34	pRK4 E-box-Luc	pCMV-Id1		VP22-TrxA	pCMV-E47	pCMV-Gal		20.226		0.081	249.704											34	pRK4 E-box-Luc	pCMV-Id1		VP22-TrxA	pCMV-E47	pCMV-Gal		22.114		0.086	257.14											34	pRK4 E-box-Luc	pCMV-Id1		VP22-TrxA	pCMV-E47
35	pRK4 E-box-Luc		pCMV-Id3	VP22-TrxA	pCMV-E47	pCMV-Gal		20.669	20.5755	0.081	255.173	257.219	18									35	pRK4 E-box-Luc		pCMV-Id3	VP22-TrxA	pCMV-E47	pCMV-Gal		21.462	21.5935	0.083	258.578	258.605	18									35	pRK4 E-box-Luc		pCMV-Id3	VP22-TrxA	pCMV-E47
36	pRK4 E-box-Luc		pCMV-Id3	VP22-TrxA	pCMV-E47	pCMV-Gal		20.482		0.079	259.266											36	pRK4 E-box-Luc		pCMV-Id3	VP22-TrxA	pCMV-E47	pCMV-Gal		21.725		0.084	258.631											36	pRK4 E-box-Luc		pCMV-Id3	VP22-TrxA	pCMV-E47
	Transfection/				Mean																		Transfection/				Mean																		Transfection/				Mean
	Transduction	Exper. 1	Exper. 2	Exper. 3	RLU / ß-Gal	Stand. div																	Transduction	Exper. 1	Exper. 2	Exper. 3	RLU / ß-Gal	Stand. div																	Transduction	Exper. 1	Exper. 2	Exper. 3	RLU / ß-Gal
	1	235.66	245.54	239.07	240.09	5.01836																	1	245.03	252.5	244.48	247.337	4.48003																	1	241.28	264.92	235.87	247.357
	2	157.2	165.74	162.29	161.743	4.29616																	2	155.37	162.81	156.56	158.247	3.9965																	2	160.01	163.63	150.53	158.057
	3	155.57	158.61	164.64	159.607	4.61641																	3	143.87	147.97	146.91	146.25	2.12819																	3	153.54	158.18	150.08	153.933
	4	252.84	254.7	240.24	249.26	7.86671																	4	261.03	250.25	257.97	256.417	5.55533																	4	283.21	285.99	253.17	274.123
	5	236.93	247.36	239.68	241.323	5.4057																	5	242.9	243.11	251.66	245.89	4.99807																	5	238.81	250.78	241.64	243.743
	6	1326.31	1403.64	1419.07	1383.01	49.7032																	6	1333.21	1369.96	1392.66	1365.28	30.0004																	6	1396.6	1445.1	1361.2	1400.97
	7	180.7	165.78	172.78	173.087	7.46473																	7	190.72	188.16	196.91	191.93	4.49874																	7	270.28	277.2	265.84	271.107
	8	160.89	161.45	169.02	163.787	4.54081																	8	191.93	193.89	196.46	194.093	2.27183																	8	262.33	273.75	261.11	265.73
	9	162.17	163.24	165.09	163.5	1.47726																	9	156.32	153.85	155.17	155.113	1.23597																	9	157.92	154.38	160.51	157.603
	10	157.59	158.6	153.61	156.6	2.6382																	10	152.46	153.86	157.32	154.547	2.50171																	10	160.28	142.8	163.23	155.437
	11	1417.85	1379.89	1350.86	1382.87	33.5941																	11	1344.72	1441.2	1391.31	1392.41	48.2494																	11	1391.8	1412.2	1370.8	1391.6
	12	1362.99	1352.43	1476.46	1397.29	68.7634																	12	1343.24	1437.91	1380.82	1387.32	47.6689																	12	1391.5	1389.4	1437.5	1406.13
	13	246.13	252.27	256.06	251.487	5.01113																	13	249.83	250.67	255.28	251.927	2.93429																	13	260.67	249.22	240.21	250.033
	14	238.14	239.84	249.17	242.383	5.93857																	14	262.56	265.62	266.99	265.057	2.26809																	14	243.21	249.45	242.36	245.007
	15	297.66	271.2	306.1	291.653	18.2089																	15	669.67	748.41	745	721.027	44.5088																	15	1280.8	1211.3	1227.6	1239.9
	16	300.81	287.25	283.55	290.537	9.08727																	16	702.44	685.52	731.73	706.563	23.3793																	16	1275.4	1233.6	1247.4	1252.13
	17	242.34	251.44	249.08	247.62	4.72241																	17	255.72	257.12	257.99	256.943	1.14527																	17	248.57	254.2	255.74	252.837
	18	241.06	239.56	257.21	245.943	9.786																	18	251.59	248.61	258.6	252.933	5.12869																	18	238.27	253.96	250.62	247.617
	Transfection/ Transduction	1	2	3	4	5	6	7	8	9	10	11	12	13	14	15	16	17	18				Transfection/ Transduction	1	2	3	4	5	6	7	8	9	10	11	12	13	14	15	16	17	18				Transfection/ Transduction	1	2	3	4
	E-box-Luc	+	+	+	+	+	+	+	+	+	+	+	+	+	+	+	+	+	+				E-box-Luc	+	+	+	+	+	+	+	+	+	+	+	+	+	+	+	+	+	+				E-box-Luc	+	+	+	+
	Id1		+					+		+				+		+		+					Id1		+					+		+				+		+		+					Id1		+
	Id3			+					+		+				+		+		+				Id3			+					+		+				+		+		+				Id3			+
	Id1/3-PA7				+			+	+			+	+			+	+						Id1/3-PA7				+			+	+			+	+			+	+						Id1/3-PA7				+
	TrxA					+				+	+							+	+				TrxA					+				+	+							+	+				TrxA
	E47						+					+	+	+	+	+	+	+	+				E47						+					+	+	+	+	+	+	+	+				E47
	RLU / ß-Gal	240	161	159	249	241	1383	173	163	163	156	1382	1397	251	242	291	290	247	245				RLU / ß-Gal	247	158	146	256	245	1365	191	194	155	154	1392	1387	251	265	721	706	256	252				RLU / ß-Gal	247	158	153	274
70
[truncated: 19 more columns]
