# Supplementary material for: Inhibition of Id proteins by a peptide aptamer induces cell-cycle arrest and apoptosis in ovarian cancer cells
Source: Br J Cancer. 2010 Sep 14;103(8):1237–44. doi: 10.1038/sj.bjc.6605897 (PMC2967066; doi:10.1038/sj.bjc.6605897)
Supplement: Supplementary Data 2 [file 6605897x2.xls]

## Sheet: Tabelle1
CDKN1A expression in PA1 exp. I																Pos	CDKN1A					Pos	ACTB	Cp-CDKN1A	MEAN	SD	S1^2	Cp-ACTB	MEAN	SD	S2^2
																A1	water					C1	water
																A2	Repl. of water					C2	Repl. of water
Id1/3-PA7 dosis: 1 µg, 2 µg, 3 µg, 4 µg, 5µg and 7,5 µg																A3	Repl. of water					C3	Repl. of water
																A4	PA1-untreated					C4	PA1-untreated	29.07	29.1467	0.0665833	0.00443333	22.24	22.86	0.538424	0.2899		PA1-CDKN1A	CDKN1A normalised with ACTB
																A5	Repl. PA1-untreated					C5	Repl. PA1-untreated	29.19				23.13						ACTB	CDKN1A	DCT	DDCT				CDKN1A expression in PA1 exp. I
																A6	Repl. PA1-untreated					C6	Repl. PA1-untreated	29.18				23.21						Average CT	Average CT	CTGoI-CT	DCT-DCT		SD		Id1/3-PA7	CT-DCT	SD
																A7	PA1-trx treated-5 µg					C7	PA1-trx treated-5 µg	29.66	29.5133	0.161658	0.0261333	23.36	23.2333	0.135769	0.0184333		untreated	22.86	29.1467	6.28667	0	1	0.542525		contr.1	1	0.542
																A8	Repl. PA1 trx treated-5 µg					C8	Repl. PA1 trx treated-5 µg	29.34				23.09					trx treated 5µg	23.2333	29.5133	6.28	-0.00666667	1.00463	0.211108		contr.2	1	0.211
																A9	Repl. PA1 trx treated-5 µg					C9	Repl. PA1 trx treated-5 µg	29.54				23.25					treated 1 µg	23.2067	29.2933	6.08667	-0.2	1.1487	0.371842		1 µg	1.14	0.371
																A10	PA1-treated-1 µg					C10	PA1-treated-1 µg	29.15	29.2933	0.126623	0.0160333	23.61	23.2067	0.349619	0.122233		treated 2 µg	23.2	29.35	6.15	-0.136667	1.09936	0.238956		2 µg	1.09	0.238
																A11	Repl. PA1 treated-1 µg					C11	Repl. PA1 treated-1 µg	29.39				22.99					treated 3 µg	23.2267	29.2333	6.00667	-0.28	1.21419	0.221736		3 µg	1.21	0.221
																A12	Repl. PA1 treated-1 µg					C12	Repl. PA1 treated-1 µg	29.34				23.02					treated 4 µg	23.0133	29.22	6.20667	-0.08	1.05702	0.187439		4 µg	1.05	0.187
																A13	PA1 treated-2 µg					C13	PA1 treated-2 µg	29.53	29.35	0.18	0.0324	23.37	23.2	0.157162	0.0247		treated 5 µg	22.8633	27.0733	4.21	-2.07667	4.21831	0.148885		5 µg	4.21	0.148
																A14	Repl. PA1 treated-2 µg					C14	Repl. PA1 treated-2 µg	29.35				23.17					treated 7,5 µg	22.8033	27.0333	4.23	-2.05667	4.16024	0.0864099		7,5 µg	4.16	0.086
																A15	Repl. PA1 treated-2 µg					C15	Repl. PA1 treated-2 µg	29.17				23.06
																A16	PA1 treated-3 µg					C16	PA1 treated-3 µg	29.21	29.2333	0.0251661	0.000633333	23.24	23.2267	0.220303	0.0485333
																A17	Repl. PA1 treated-3 µg					C17	Repl. MCF7 treated-3 µg	29.23				23
																A18	Repl. PA1 treated-3 µg					C18	Repl. PA1 treated-3 µg	29.26				23.44
																A19	PA1 treated-4 µg					C19	PA1 treated-4 µg	29.11	29.22	0.105357	0.0111	23.19	23.0133	0.155027	0.0240333
																A20	Repl. PA1 treated-4 µg					C20	Repl. PA1 treated-4 µg	29.32				22.95
																A21	Repl. PA1 treated-4 µg					C21	Repl. PA1 treated-4 µg	29.23				22.9
																A22	PA1 treated-5 µg					C22	PA1 treated-5 µg	26.96	27.0733	0.140119	0.0196333	22.91	22.8633	0.0503322	0.00253333
																A23	Repl. PA1 treated-5 µg					C23	Repl. PA1 treated-5 µg	27.23				22.81
																A24	Repl. PA1 treated-5 µg					C24	Repl. PA1 treated-5 µg	27.03				22.87
																B1	PA1 treated-7,5 µg					D1	PA1 treated-7,5 µg	27.05	27.0333	0.0378594	0.00143333	22.74	22.8033	0.0776745	0.00603333
																B2	Repl. PA1 treated-7,5 µg					D2	Repl. PA1 treated-7,5 µg	27.06				22.89
																B3	Repl. PA1 treated-7,5 µg					D3	Repl.PA1 treated-7,5 µg	26.99				22.78
																E1	water					G1	water										ES2-CDKN1A	CDKN1A normalised with ACTB
CDKN1A expression in ES2 exp. I																E2	Repl. of water					G2	Repl. of water											ACTB	CDKN1A	DCT	DDCT				CDKN1A expression in ES2 exp. I
																E3	Repl. of water					G3	Repl. of water											Average CT	Average CT	CTGoI-CT	DCT-DCT		SD		Id1/3-PA7	CT-DCT	SD
																E4	ES2-untreated					G4	ES2-untreated	32.09	32.0667	0.0321455	0.00103333	22.81	22.79	0.034641	0.0012		untreated	22.79	32.0667	9.27667	0	1	0.0472582		contr.1	1	0.047
Id1/3-PA7 dosis: 1 µg, 2 µg, 3 µg, 4 µg, 5µg and 7,5 µg																E5	Repl. ES2-untreated					G5	Repl. ES2-untreated	32.08				22.81					trx treated 5µg	22.9467	32.0933	9.14667	-0.13	1.09429	0.181292		contr.2	1.09	0.181
																E6	Repl. ES2-untreated					G6	Repl. ES2-untreated	32.03				22.75					treated 1 µg	22.93	32.06	9.13	-0.146667	1.10701	0.0905539		1 µg	1.1	0.09
																E7	ES2-trx treated-5 µg					G7	ES2-trx treated-5 µg	32.05	32.0933	0.083865	0.00703333	22.83	22.9467	0.160728	0.0258333		treated 2 µg	22.9433	32.05	9.10667	-0.17	1.12506	0.0844591		2 µg	1.12	0.084
																E8	Repl. ES2 trx treated-5 µg					G8	Repl. ES2 trx treated-5 µg	32.19				23.13					treated 3 µg	22.92	32.1467	9.22667	-0.05	1.03526	0.162275		3 µg	1.03	0.162
																E9	Repl. ES2 trx treated-5 µg					G9	Repl. ES2 trx treated-5 µg	32.04				22.88					treated 4 µg	22.8533	31.9133	9.06	-0.216667	1.16205	0.129099		4 µg	1.16	0.129
																E10	ES2-treated-1 µg					G10	ES2-treated-1 µg	32.08	32.06	0.043589	0.0019	22.9	22.93	0.0793725	0.0063		treated 5 µg	22.8967	28.7867	5.89	-3.38667	10.459	0.118181		5 µg	10.45	0.118
																E11	Repl. ES2 treated-1 µg					G11	Repl. ES2 treated-1 µg	32.09				22.87					treated 7,5 µg	22.91	28.81	5.9	-3.37667	10.3867	0.0969536		7,5 µg	10.38	0.096
																E12	Repl. ES2 treated-1 µg					G12	Repl. ES2 treated-1 µg	32.01				23.02
																E13	ES2 treated-2 µg					G13	ES2 treated-2 µg	32.06	32.05	0.0360555	0.0013	22.96	22.9433	0.0763763	0.00583333
																E14	Repl. ES2 treated-2 µg					G14	Repl. ES2 treated-2 µg	32.08				23.01
																E15	Repl. ES2 treated-2 µg					G15	Repl. ES2 treated-2 µg	32.01				22.86
																E16	ES2 treated-3 µg					G16	ES2 treated-3 µg	32.13	32.1467	0.0862168	0.00743333	22.95	22.92	0.137477	0.0189
																E17	Repl. ES2 treated-3 µg					G17	Repl. ES2 treated-3 µg	32.24				22.77
																E18	Repl. ES2 treated-3 µg					G18	Repl. ES2 treated-3 µg	32.07				23.04
																E19	ES2 treated-4 µg					G19	ES2 treated-4 µg	31.95	31.9133	0.119304	0.0142333	22.82	22.8533	0.0493288	0.00243333
																E20	Repl.ES2 treated-4 µg					G20	Repl.ES2 treated-4 µg	31.78				22.91
																E21	Repl. ES2 treated-4 µg					G21	Repl. ES2 treated-4 µg	32.01				22.83
																E22	ES2 treated-5 µg					G22	ES2 treated-5 µg	28.71	28.7867	0.070946	0.00503333	22.97	22.8967	0.0945163	0.00893333
																E23	Repl. ES2 treated-5 µg					G23	Repl. ES2 treated-5 µg	28.8				22.93
																E24	Repl. ES2 treated-5 µg					G24	Repl. ES2 treated-5 µg	28.85				22.79
																F1	ES2 treated-7,5 µg					H1	ES2 treated-7,5 µg	28.82	28.81	0.0953939	0.0091	22.9	22.91	0.0173205	0.0003
																F2	Repl. ES2 treated-7,5 µg					H2	Repl. ES2 treated-7,5 µg	28.71				22.9
																F3	Repl. ES2 treated-7,5 µg					H3	Repl. ES2 treated-7,5 µg	28.9				22.93
CDKN1A expression in PA1 exp. II																Pos	CDKN1A					Pos	ACTB	Cp-CDKN1A	MEAN	SD	S1^2	Cp-ACTB	MEAN	SD	S2^2
																A1	water					C1	water
																A2	Repl. of water					C2	Repl. of water
Id1/3-PA7 dosis: 1 µg, 2 µg, 3 µg, 4 µg, 5µg and 7,5 µg																A3	Repl. of water					C3	Repl. of water
																A4	PA1-untreated					C4	PA1-untreated	29.53	29.6033	0.102144	0.0104333	22.78	22.82	0.115326	0.0133		PA1-CDKN1A	CDKN1A normalised with ACTB
																A5	Repl. PA1-untreated					C5	Repl. PA1-untreated	29.72				22.73						ACTB	CDKN1A	DCT	DDCT				CDKN1A expression in PA1 exp. II
																A6	Repl. PA1-untreated					C6	Repl. PA1-untreated	29.56				22.95						Average CT	Average CT	CTGoI-CT	DCT-DCT		SD		Id1/3-PA7	CT-DCT	SD
																A7	PA1-trx treated-5 µg					C7	PA1-trx treated-5 µg	30.1	30.4667	0.327465	0.107233	24.21	23.7267	0.425245	0.180833		untreated	22.82	29.6033	6.78333	0	1	0.154056		contr.1	1	0.154
																A8	Repl. PA1 trx treated-5 µg					C8	Repl. PA1 trx treated-5 µg	30.57				23.41					trx treated 5µg	23.7267	30.4667	6.74	-0.0433333	1.03049	0.536718		contr.2	1.03	0.537
																A9	Repl. PA1 trx treated-5 µg					C9	Repl. PA1 trx treated-5 µg	30.73				23.56					treated 1 µg	23.17	29.96	6.79	0.00666667	0.99539	0.640937		1 µg	1	0.641
																A10	PA1-treated-1 µg					C10	PA1-treated-1 µg	29.84	29.96	0.365103	0.1333	23.72	23.17	0.526783	0.2775		treated 2 µg	23.2367	29.86	6.62333	-0.16	1.11729	0.142595		2 µg	1.12	0.143
																A11	Repl. PA1 treated-1 µg					C11	Repl. PA1 treated-1 µg	30.37				23.12					treated 3 µg	23.1767	29.65	6.47333	-0.31	1.23971	0.593155		3 µg	1.24	0.593
																A12	Repl. PA1 treated-1 µg					C12	Repl. PA1 treated-1 µg	29.67				22.67					treated 4 µg	23.3267	29.96	6.63333	-0.15	1.10957	0.50728		4 µg	1.11	0.507
																A13	PA1treated-2 µg					C13	PA1 treated-2 µg	29.75	29.86	0.0953939	0.0091	23.35	23.2367	0.105987	0.0112333		treated 5 µg	22.99	27.7333	4.74333	-2.04	4.11246	0.41138		5 µg	4.11	0.411
																A14	Repl. PA1 treated-2 µg					C14	Repl. PA1 treated-2 µg	29.92				23.22					treated 7,5 µg	22.9367	27.6167	4.68	-2.10333	4.29701	0.134412		7,5 µg	4.3	0.134
																A15	Repl. PA1 treated-2 µg					C15	Repl. PA1 treated-2 µg	29.91				23.14
																A16	PA1 treated-3 µg					C16	PA1 treated-3 µg	29.99	29.65	0.472864	0.2236	22.96	23.1767	0.358097	0.128233
																A17	Repl. PA1 treated-3 µg					C17	Repl. MCF7 treated-3 µg	29.85				22.98
																A18	Repl. PA1 treated-3 µg					C18	Repl. PA1 treated-3 µg	29.11				23.59
																A19	PA1 treated-4 µg					C19	PA1 treated-4 µg	29.38	29.96	0.502693	0.2527	23.25	23.3267	0.0680686	0.00463333
																A20	Repl. PA1 treated-4 µg					C20	Repl. PA1 treated-4 µg	30.27				23.38
																A21	Repl. PA1 treated-4 µg					C21	Repl. PA1 treated-4 µg	30.23				23.35
																A22	PA1 treated-5 µg					C22	PA1 treated-5 µg	28.09	27.7333	0.326241	0.106433	23.23	22.99	0.250599	0.0628
																A23	Repl. PA1 treated-5 µg					C23	Repl. PA1 treated-5 µg	27.66				23.01
																A24	Repl. PA1 treated-5 µg					C24	Repl. PA1 treated-5 µg	27.45				22.73
																B1	PA1 treated-7,5 µg					D1	PA1 treated-7,5 µg	27.54	27.6167	0.107858	0.0116333	22.86	22.9367	0.0802081	0.00643333
																B2	Repl. PA1 treated-7,5 µg					D2	Repl. PA1 treated-7,5 µg	27.74				22.93
																B3	Repl. PA1 treated-7,5 µg					D3	Repl.PA1 treated-7,5 µg	27.57				23.02
																E1	water					G1	water										ES2-CDKN1A	CDKN1A normalised with ACTB
CDKN1A expression in ES2 exp. II																E2	Repl. of water					G2	Repl. of water											ACTB	CDKN1A	DCT	DDCT				CDKN1A expression in ES2 exp. II
																E3	Repl. of water					G3	Repl. of water											Average CT	Average CT	CTGoI-CT	DCT-DCT		SD		Id1/3-PA7	CT-DCT	SD
																E4	ES2-untreated					G4	ES2-untreated	31.85	32.0633	0.205508	0.0422333	22.85	22.8333	0.0862168	0.00743333		untreated	22.8333	32.0633	9.23	0	1	0.22286		contr.1	1	0.222
Id1/3-PA7 dosis: 1 µg, 2 µg, 3 µg, 4 µg, 5µg and 7,5 µg																E5	Repl. ES2-untreated					G5	Repl. ES2-untreated	32.26				22.91					trx treated 5µg	22.9033	32.0833	9.18	-0.05	1.03526	0.222411		contr.2	1.035	0.222
																E6	Repl. ES2-untreated					G6	Repl. ES2-untreated	32.08				22.74					treated 1 µg	22.86	32.0633	9.20333	-0.0266667	1.01866	0.165328		1 µg	1.01	0.165
																E7	ES2-trx treated-5 µg					G7	ES2-trx treated-5 µg	32.3	32.0833	0.205994	0.0424333	22.85	22.9033	0.083865	0.00703333		treated 2 µg	22.8	31.96	9.16	-0.07	1.04972	0.0748331		2 µg	1.04	0.074
																E8	Repl. ES2 trx treated-5 µg					G8	Repl. ES2 trx treated-5 µg	32.06				22.86					treated 3 µg	22.87	32.1	9.23	0	1	0.156525		3 µg	1	0.156
																E9	Repl. ES2 trx treated-5 µg					G9	Repl. ES2 trx treated-5 µg	31.89				23					treated 4 µg	22.8267	31.8533	9.02667	-0.203333	1.15136	0.154812		4 µg	1.15	0.154
																E10	ES2-treated-1 µg					G10	ES2-treated-1 µg	31.93	32.0633	0.135031	0.0182333	22.97	22.86	0.0953939	0.0091		treated 5 µg	22.86	28.63	5.77	-3.46	11.0043	0.0640312		5 µg	11	0.064
																E11	Repl. ES2 treated-1 µg					G11	Repl. ES2 treated-1 µg	32.06				22.81					treated 7,5 µg	22.7933	28.6567	5.86333	-3.36667	10.315	0.0454606		7,5 µg	10.31	0.045
																E12	Repl. ES2 treated-1 µg					G12	Repl. ES2 treated-1 µg	32.2				22.8
																E13	ES2 treated-2 µg					G13	ES2 treated-2 µg	31.98	31.96	0.043589	0.0019	22.76	22.8	0.0608276	0.0037
																E14	Repl. ES2 treated-2 µg					G14	Repl. ES2 treated-2 µg	31.99				22.87
																E15	Repl. ES2 treated-2 µg					G15	Repl. ES2 treated-2 µg	31.91				22.77
																E16	ES2 treated-3 µg					G16	ES2 treated-3 µg	32.06	32.1	0.115326	0.0133	22.79	22.87	0.10583	0.0112
																E17	Repl. ES2 treated-3 µg					G17	Repl. ES2 treated-3 µg	32.01				22.83
																E18	Repl. ES2 treated-3 µg					G18	Repl. ES2 treated-3 µg	32.23				22.99
																E19	ES2 treated-4 µg					G19	ES2 treated-4 µg	31.95	31.8533	0.083865	0.00703333	22.7	22.8267	0.130128	0.0169333
																E20	Repl.ES2 treated-4 µg					G20	Repl.ES2 treated-4 µg	31.81				22.96
																E21	Repl. ES2 treated-4 µg					G21	Repl. ES2 treated-4 µg	31.8				22.82
																E22	ES2 treated-5 µg					G22	ES2 treated-5 µg	28.66	28.63	0.0360555	0.0013	22.84	22.86	0.052915	0.0028
																E23	Repl. ES2 treated-5 µg					G23	Repl. ES2 treated-5 µg	28.59				22.92
																E24	Repl. ES2 treated-5 µg					G24	Repl. ES2 treated-5 µg	28.64				22.82
																F1	ES2 treated-7,5 µg					H1	ES2 treated-7,5 µg	28.65	28.6567	0.0208167	0.000433333	22.77	22.7933	0.0404145	0.00163333
																F2	Repl. ES2 treated-7,5 µg					H2	Repl. ES2 treated-7,5 µg	28.64				22.84
																F3	Repl. ES2 treated-7,5 µg					H3	Repl. ES2 treated-7,5 µg	28.68				22.77
CDKN1A expression in PA1 exp. III																Pos	CDKN1A					Pos	ACTB	Cp-CDKN1A	MEAN	SD	S1^2	Cp-ACTB	MEAN	SD	S2^2
																A1	water					C1	water
																A2	Repl. of water					C2	Repl. of water
Id1/3-PA7 dosis: 1 µg, 2 µg, 3 µg, 4 µg, 5µg and 7,5 µg																A3	Repl. of water					C3	Repl. of water
																A4	PA1-untreated					C4	PA1-untreated	28.94	29.22	0.242487	0.0588	23.23	23.3367	0.257164	0.0661333		PA1-CDKN1A	CDKN1A normalised with ACTB
																A5	Repl. PA1-untreated					C5	Repl. PA1-untreated	29.36				23.15						ACTB	CDKN1A	DCT	DDCT				CDKN1A expression in PA1 exp. III
																A6	Repl. PA1-untreated					C6	Repl. PA1-untreated	29.36				23.63						Average CT	Average CT	CTGoI-CT	DCT-DCT		SD		Id1/3-PA7	CT-DCT	SD
																A7	PA1-trx treated-5 µg					C7	PA1-trx treated-5 µg	29.78	29.56	0.20664	0.0427	23.57	23.68	0.0953939	0.0091		untreated	23.3367	29.22	5.88333	0	1	0.353459		contr.1	1	0.353
																A8	Repl. PA1 trx treated-5 µg					C8	Repl. PA1 trx treated-5 µg	29.37				23.73					trx treated 5µg	23.68	29.56	5.88	-0.00333333	1.00231	0.227596		contr.2	1	0.227
																A9	Repl. PA1 trx treated-5 µg					C9	Repl. PA1 trx treated-5 µg	29.53				23.74					treated 1 µg	23.72	29.6033	5.88333	0	1	0.283784		1 µg	1	0.283
																A10	PA1-treated-1 µg					C10	PA1-treated-1 µg	29.36	29.6033	0.261598	0.0684333	23.83	23.72	0.11	0.0121		treated 2 µg	23.7367	29.56	5.82333	-0.06	1.04247	0.140475		2 µg	1.04	0.14
																A11	Repl. PA1 treated-1 µg					C11	Repl. PA1 treated-1 µg	29.57				23.61					treated 3 µg	23.7433	29.6133	5.87	-0.0133333	1.00928	0.399833		3 µg	1	0.399
																A12	Repl. PA1 treated-1 µg					C12	Repl. PA1 treated-1 µg	29.88				23.72					treated 4 µg	23.6167	29.4833	5.86667	-0.0166667	1.01162	0.313794		4 µg	1.01	0.313
																A13	PA1treated-2 µg					C13	PA1 treated-2 µg	29.54	29.56	0.0264575	0.0007	23.58	23.7367	0.137961	0.0190333		treated 5 µg	23.6233	27.48	3.85667	-2.02667	4.07462	0.309731		5 µg	4.07	0.309
																A14	Repl. PA1 treated-2 µg					C14	Repl. PA1 treated-2 µg	29.59				23.84					treated 7,5 µg	23.4	27.1467	3.74667	-2.13667	4.39745	0.200083		7,5 µg	4.39	0.2
																A15	Repl. PA1 treated-2 µg					C15	Repl. PA1 treated-2 µg	29.55				23.79
																A16	PA1 treated-3 µg					C16	PA1 treated-3 µg	29.96	29.6133	0.390683	0.152633	23.74	23.7433	0.085049	0.00723333
																A17	Repl. PA1 treated-3 µg					C17	Repl. MCF7 treated-3 µg	29.19				23.83
																A18	Repl. PA1 treated-3 µg					C18	Repl. PA1 treated-3 µg	29.69				23.66
																A19	PA1 treated-4 µg					C19	PA1 treated-4 µg	29.36	29.4833	0.249065	0.0620333	23.76	23.6167	0.190875	0.0364333
																A20	Repl. PA1 treated-4 µg					C20	Repl. PA1 treated-4 µg	29.32				23.4
																A21	Repl. PA1 treated-4 µg					C21	Repl. PA1 treated-4 µg	29.77				23.69
																A22	PA1 treated-5 µg					C22	PA1 treated-5 µg	27.45	27.48	0.306105	0.0937	23.57	23.6233	0.0472582	0.00223333
																A23	Repl. PA1 treated-5 µg					C23	Repl. PA1 treated-5 µg	27.8				23.64
																A24	Repl. PA1 treated-5 µg					C24	Repl. PA1 treated-5 µg	27.19				23.66
																B1	PA1 treated-7,5 µg					D1	PA1 treated-7,5 µg	27	27.1467	0.161658	0.0261333	23.27	23.4	0.117898	0.0139
																B2	Repl. PA1 treated-7,5 µg					D2	Repl. PA1 treated-7,5 µg	27.32				23.43
																B3	Repl. PA1 treated-7,5 µg					D3	Repl.PA1 treated-7,5 µg	27.12				23.5
																E1	water					G1	water										ES2-CDKN1A	CDKN1A normalised with ACTB
CDKN1A expression in ES2 exp. III																E2	Repl. of water					G2	Repl. of water											ACTB	CDKN1A	DCT	DDCT				CDKN1A expression in ES2 exp. III
																E3	Repl. of water					G3	Repl. of water											Average CT	Average CT	CTGoI-CT	DCT-DCT		SD		Id1/3-PA7	CT-DCT	SD
																E4	ES2-untreated					G4	ES2-untreated	32.26	32.2667	0.120139	0.0144333	23.02	23.0233	0.0152753	0.000233333		untreated	23.0233	32.2667	9.24333	0	1	0.121106		contr.1	1	0.121
Id1/3-PA7 dosis: 1 µg, 2 µg, 3 µg, 4 µg, 5µg and 7,5 µg																E5	Repl. ES2-untreated					G5	Repl. ES2-untreated	32.15				23.01					trx treated 5µg	23.05	32.2367	9.18667	-0.0566667	1.04006	0.0770281		contr.2	1.04	0.077
																E6	Repl. ES2-untreated					G6	Repl. ES2-untreated	32.39				23.04					treated 1 µg	23.0333	32.2133	9.18	-0.0633333	1.04488	0.0653197		1 µg	1.04	0.065
																E7	ES2-trx treated-5 µg					G7	ES2-trx treated-5 µg	32.32	32.2367	0.0763763	0.00583333	23.06	23.05	0.01	0.0001		treated 2 µg	23.0567	32.1933	9.13667	-0.106667	1.07674	0.171659		2 µg	1.07	0.171
																E8	Repl. ES2 trx treated-5 µg					G8	Repl. ES2 trx treated-5 µg	32.22				23.04					treated 3 µg	23.0067	32.15	9.14333	-0.1	1.07177	0.178139		3 µg	1.07	0.178
																E9	Repl. ES2 trx treated-5 µg					G9	Repl. ES2 trx treated-5 µg	32.17				23.05					treated 4 µg	23.0567	32.2867	9.23	-0.0133333	1.00928	0.0525991		4 µg	1	0.052
																E10	ES2-treated-1 µg					G10	ES2-treated-1 µg	32.16	32.2133	0.0472582	0.00223333	23.08	23.0333	0.0450925	0.00203333		treated 5 µg	23.06	28.8067	5.74667	-3.49667	11.2876	0.159478		5 µg	11.28	0.159
																E11	Repl. ES2 treated-1 µg					G11	Repl. ES2 treated-1 µg	32.23				23.03					treated 7,5 µg	23.0867	28.8033	5.71667	-3.52667	11.5248	0.0778888		7,5 µg	11.52	0.077
																E12	Repl. ES2 treated-1 µg					G12	Repl. ES2 treated-1 µg	32.25				22.99
																E13	ES2 treated-2 µg					G13	ES2 treated-2 µg	32.02	32.1933	0.16563	0.0274333	23.06	23.0567	0.0450925	0.00203333
																E14	Repl. ES2 treated-2 µg					G14	Repl. ES2 treated-2 µg	32.21				23.01
																E15	Repl. ES2 treated-2 µg					G15	Repl. ES2 treated-2 µg	32.35				23.1
																E16	ES2 treated-3 µg					G16	ES2 treated-3 µg	31.98	32.15	0.160935	0.0259	22.99	23.0067	0.0763763	0.00583333
																E17	Repl. ES2 treated-3 µg					G17	Repl. ES2 treated-3 µg	32.17				22.94
																E18	Repl. ES2 treated-3 µg					G18	Repl. ES2 treated-3 µg	32.3				23.09
																E19	ES2 treated-4 µg					G19	ES2 treated-4 µg	32.32	32.2867	0.0416333	0.00173333	23.08	23.0567	0.0321455	0.00103333
																E20	Repl.ES2 treated-4 µg					G20	Repl.ES2 treated-4 µg	32.24				23.07
																E21	Repl. ES2 treated-4 µg					G21	Repl. ES2 treated-4 µg	32.3				23.02
																E22	ES2 treated-5 µg					G22	ES2 treated-5 µg	28.68	28.8067	0.155349	0.0241333	23.03	23.06	0.0360555	0.0013
																E23	Repl. ES2 treated-5 µg					G23	Repl. ES2 treated-5 µg	28.76				23.1
																E24	Repl. ES2 treated-5 µg					G24	Repl. ES2 treated-5 µg	28.98				23.05
																F1	ES2 treated-7,5 µg					H1	ES2 treated-7,5 µg	28.85	28.8033	0.0450925	0.00203333	23.05	23.0867	0.0635085	0.00403333
																F2	Repl. ES2 treated-7,5 µg					H2	Repl. ES2 treated-7,5 µg	28.8				23.16
																F3	Repl. ES2 treated-7,5 µg					H3	Repl. ES2 treated-7,5 µg	28.76				23.05
CDKN1B expression in PA1 exp. I																Pos	CDKN1B					Pos	ACTB	Cp-CDKN1B	MEAN	SD	S1^2	Cp-ACTB	MEAN	SD	S2^2
																A1	water					C1	water
																A2	Repl. of water					C2	Repl. of water
Id1/3-PA7 dosis: 1 µg, 2 µg, 3 µg, 4 µg, 5µg and 7,5 µg																A3	Repl. of water					C3	Repl. of water
																A4	PA1-untreated					C4	PA1-untreated	31.02	30.95	0.0964365	0.0093	23.22	23.2933	0.080829	0.00653333		PA1-CDKN1B	CDKN1B normalised with ACTB
																A5	Repl. PA1-untreated					C5	Repl. PA1-untreated	30.99				23.38						ACTB	CDKN1B	DCT	DDCT				CDKN1B expression in PA1 exp. I
																A6	Repl. PA1-untreated					C6	Repl. PA1-untreated	30.84				23.28						Average CT	Average CT	CTGoI-CT	DCT-DCT		SD		Id1/3-PA7	CT-DCT	SD
																A7	PA1-trx treated-5 µg					C7	PA1-trx treated-5 µg	30.96	31.0467	0.080829	0.00653333	23.25	23.45	0.28	0.0784		untreated	23.2933	30.95	7.65667	0	1	0.125831		contr.1	1	0.125
																A8	Repl. PA1 trx treated-5 µg					C8	Repl. PA1 trx treated-5 µg	31.06				23.33					trx treated 5µg	23.45	31.0467	7.59667	-0.06	1.04247	0.291433		contr.2	1.04	0.291
																A9	Repl. PA1 trx treated-5 µg					C9	Repl. PA1 trx treated-5 µg	31.12				23.77					treated 1 µg	23.3167	30.92	7.60333	-0.0533333	1.03766	0.704935		1 µg	1.03	0.704
																A10	PA1-treated-1 µg					C10	PA1-treated-1 µg	30.76	30.92	0.703776	0.4953	23.31	23.3167	0.0404145	0.00163333		treated 2 µg	23.3633	30.9333	7.57	-0.0866667	1.06191	0.068313		2 µg	1.06	0.068
																A11	Repl. PA1 treated-1 µg					C11	Repl. PA1 treated-1 µg	31.69				23.36					treated 3 µg	23.2433	30.8067	7.56333	-0.0933333	1.06683	0.193305		3 µg	1.06	0.193
																A12	Repl. PA1 treated-1 µg					C12	Repl. PA1 treated-1 µg	30.31				23.28					treated 4 µg	23.2267	30.7633	7.53667	-0.12	1.08673	0.175119		4 µg	1.08	0.175
																A13	PA1treated-2 µg					C13	PA1 treated-2 µg	31	30.9333	0.0585947	0.00343333	23.33	23.3633	0.0351188	0.00123333		treated 5 µg	23.0933	27.56	4.46667	-3.19	9.12611	0.223458		5 µg	9.12	0.223
																A14	Repl. PA1 treated-2 µg					C14	Repl. PA1 treated-2 µg	30.89				23.4					treated 7,5 µg	23.1267	27.5167	4.39	-3.26667	9.6242	0.190438		7,5 µg	9.62	0.19
																A15	Repl. PA1 treated-2 µg					C15	Repl. PA1 treated-2 µg	30.91				23.36
																A16	PA1 treated-3 µg					C16	PA1 treated-3 µg	30.96	30.8067	0.160416	0.0257333	23.32	23.2433	0.107858	0.0116333
																A17	Repl. PA1 treated-3 µg					C17	Repl. MCF7 treated-3 µg	30.64				23.29
																A18	Repl. PA1 treated-3 µg					C18	Repl. PA1 treated-3 µg	30.82				23.12
																A19	PA1 treated-4 µg					C19	PA1 treated-4 µg	30.88	30.7633	0.138684	0.0192333	23.35	23.2267	0.106927	0.0114333
																A20	Repl. PA1 treated-4 µg					C20	Repl. PA1 treated-4 µg	30.61				23.17
																A21	Repl. PA1 treated-4 µg					C21	Repl. PA1 treated-4 µg	30.8				23.16
																A22	PA1 treated-5 µg					C22	PA1 treated-5 µg	27.59	27.56	0.167033	0.0279	23.13	23.0933	0.148436	0.0220333
																A23	Repl. PA1 treated-5 µg					C23	Repl. PA1 treated-5 µg	27.38				23.22
																A24	Repl. PA1 treated-5 µg					C24	Repl. PA1 treated-5 µg	27.71				22.93
																B1	PA1 treated-7,5 µg					D1	PA1 treated-7,5 µg	27.53	27.5167	0.190351	0.0362333	23.12	23.1267	0.0057735	3.33333e-05
																B2	Repl. PA1 treated-7,5 µg					D2	Repl. PA1 treated-7,5 µg	27.32				23.13
																B3	Repl. PA1 treated-7,5 µg					D3	Repl.PA1 treated-7,5 µg	27.7				23.13
																E1	water					G1	water										ES2-CDKN1B	CDKN1B normalised with ACTB
CDKN1B expression in ES2 exp. I																E2	Repl. of water					G2	Repl. of water											ACTB	CDKN1B	DCT	DDCT				CDKN1B expression in ES2 exp. I
																E3	Repl. of water					G3	Repl. of water											Average CT	Average CT	CTGoI-CT	DCT-DCT		SD		Id1/3-PA7	CT-DCT	SD
																E4	ES2-untreated					G4	ES2-untreated	28.84	28.8467	0.0802081	0.00643333	23.14	23.0533	0.0750555	0.00563333		untreated	23.0533	28.8467	5.79333	0	1	0.109848		contr.1	1	0.11
Id1/3-PA7 dosis: 1 µg, 2 µg, 3 µg, 4 µg, 5µg and 7,5 µg																E5	Repl. ES2-untreated					G5	Repl. ES2-untreated	28.93				23.01					trx treated 5µg	23.06	28.8467	5.78667	-0.00666667	1.00463	0.0988264		contr.2	1.01	0.099
																E6	Repl. ES2-untreated					G6	Repl. ES2-untreated	28.77				23.01					treated 1 µg	23.0033	28.79	5.78667	-0.00666667	1.00463	0.0903696		1 µg	1.01	0.09
																E7	ES2-trx treated-5 µg					G7	ES2-trx treated-5 µg	28.81	28.8467	0.0697615	0.00486667	23.03	23.06	0.07	0.0049		treated 2 µg	22.9533	28.69	5.73667	-0.0566667	1.04006	0.149108		2 µg	1.04	0.149
																E8	Repl. ES2 trx treated-5 µg					G8	Repl. ES2 trx treated-5 µg	28.91				23.14					treated 3 µg	23.05	28.7933	5.74333	-0.05	1.03526	0.0890693		3 µg	1.04	0.089
																E9	Repl. ES2 trx treated-5 µg					G9	Repl. ES2 trx treated-5 µg	28.82				23.01					treated 4 µg	22.9267	28.68	5.75333	-0.04	1.02811	1.282		4 µg	1.03	0.029
																E10	ES2-treated-1 µg					G10	ES2-treated-1 µg	28.74	28.79	0.0896289	0.00803333	22.99	23.0033	0.011547	0.000133333		treated 5 µg	23.0533	26.4133	3.36	-2.43333	5.4014	0.0321455		5 µg	5.4014	0.032
																E11	Repl. ES2 treated-1 µg					G11	Repl. ES2 treated-1 µg	28.85				23.01					treated 7,5 µg	23.0533	26.41	3.35667	-2.43667	5.41389	0.0404145		7,5 µg	5.4139	0.04
																E12	Repl. ES2 treated-1 µg					G12	Repl. ES2 treated-1 µg	28.78				23.01
																E13	ES2 treated-2 µg					G13	ES2 treated-2 µg	28.79	28.69	0.069282	0.0048	22.81	22.9533	0.132035	0.0174333
																E14	Repl. ES2 treated-2 µg					G14	Repl. ES2 treated-2 µg	28.63				22.98
																E15	Repl. ES2 treated-2 µg					G15	Repl. ES2 treated-2 µg	28.65				23.07
																E16	ES2 treated-3 µg					G16	ES2 treated-3 µg	28.77	28.7933	0.0814453	0.00663333	23.06	23.05	0.0360555	0.0013
																E17	Repl. ES2 treated-3 µg					G17	Repl. ES2 treated-3 µg	28.77				23.01
																E18	Repl. ES2 treated-3 µg					G18	Repl. ES2 treated-3 µg	28.84				23.08
																E19	ES2 treated-4 µg					G19	ES2 treated-4 µg	28.69	28.68	1.28176	1.6429	22.95	22.9267	0.0251661	0.000633333
																E20	Repl.ES2 treated-4 µg					G20	Repl.ES2 treated-4 µg	28.71				22.9
																E21	Repl. ES2 treated-4 µg					G21	Repl. ES2 treated-4 µg	28.64				22.93
																E22	ES2 treated-5 µg					G22	ES2 treated-5 µg	26.43	26.4133	0.01	0.0001	23.02	23.0533	0.0305505	0.000933333
																E23	Repl. ES2 treated-5 µg					G23	Repl. ES2 treated-5 µg	26.41				23.06
																E24	Repl. ES2 treated-5 µg					G24	Repl. ES2 treated-5 µg	26.4				23.08
																F1	ES2 treated-7,5 µg					H1	ES2 treated-7,5 µg	26.39	26.41	0.02	0.0004	23.09	23.0533	0.0351188	0.00123333
																F2	Repl. ES2 treated-7,5 µg					H2	Repl. ES2 treated-7,5 µg	26.41				23.05
																F3	Repl. ES2 treated-7,5 µg					H3	Repl. ES2 treated-7,5 µg	26.43				23.02
CDKN1B expression in PA1 exp. II																Pos	CDKN1B					Pos	ACTB	Cp-CDKN1B	MEAN	SD	S1^2	Cp-ACTB	MEAN	SD	S2^2
																A1	water					C1	water
																A2	Repl. of water					C2	Repl. of water
Id1/3-PA7 dosis: 1 µg, 2 µg, 3 µg, 4 µg, 5µg and 7,5 µg																A3	Repl. of water					C3	Repl. of water
																A4	PA1-untreated					C4	PA1-untreated	31.08	31.2033	0.231157	0.0534333	23.35	23.1533	0.266521	0.0710333		PA1-CDKN1B	CDKN1B normalised with ACTB
																A5	Repl. PA1-untreated					C5	Repl. PA1-untreated	31.47				22.85						ACTB	CDKN1B	DCT	DDCT				CDKN1B expression in PA1 exp. II
																A6	Repl. PA1-untreated					C6	Repl. PA1-untreated	31.06				23.26						Average CT	Average CT	CTGoI-CT	DCT-DCT		SD		Id1/3-PA7	CT-DCT	SD
																A7	PA1-trx treated-5 µg					C7	PA1-trx treated-5 µg	31.47	31.4467	0.0493288	0.00243333	23.62	23.4533	0.149778	0.0224333		untreated	23.1533	31.2033	8.05	0	1	0.352798		contr.1	1	0.352
																A8	Repl. PA1 trx treated-5 µg					C8	Repl. PA1 trx treated-5 µg	31.39				23.41					trx treated 5µg	23.4533	31.4467	7.99333	-0.0566667	1.04006	0.157692		contr.2	1.04	0.157
																A9	Repl. PA1 trx treated-5 µg					C9	Repl. PA1 trx treated-5 µg	31.48				23.33					treated 1 µg	23.5133	31.5233	8.01	-0.04	1.02811	0.179629		1 µg	1.02	0.179
																A10	PA1-treated-1 µg					C10	PA1-treated-1 µg	31.6	31.5233	0.0802081	0.00643333	23.63	23.5133	0.160728	0.0258333		treated 2 µg	23.38	31.3633	7.98333	-0.0666667	1.04729	0.480971		2 µg	1.04	0.48
																A11	Repl. PA1 treated-1 µg					C11	Repl. PA1 treated-1 µg	31.44				23.58					treated 3 µg	23.4633	31.4833	8.02	-0.03	1.02101	0.276526		3 µg	1.02	0.276
																A12	Repl. PA1 treated-1 µg					C12	Repl. PA1 treated-1 µg	31.53				23.33					treated 4 µg	23.4967	31.4167	7.92	-0.13	1.09429	0.151548		4 µg	1.09	0.151
																A13	PA1treated-2 µg					C13	PA1 treated-2 µg	30.9	31.3633	0.450592	0.203033	23.57	23.38	0.168226	0.0283		treated 5 µg	23.0067	27.7967	4.79	-3.26	9.57983	0.175119		5 µg	9.57	0.175
																A14	Repl. PA1 treated-2 µg					C14	Repl. PA1 treated-2 µg	31.8				23.25					treated 7,5 µg	23.1767	27.8733	4.69667	-3.35333	10.2201	0.0597216		7,5 µg	10.22	0.059
																A15	Repl. PA1 treated-2 µg					C15	Repl. PA1 treated-2 µg	31.39				23.32
																A16	PA1 treated-3 µg					C16	PA1 treated-3 µg	31.48	31.4833	0.235018	0.0552333	23.3	23.4633	0.145717	0.0212333
																A17	Repl. PA1 treated-3 µg					C17	Repl. MCF7 treated-3 µg	31.25				23.58
																A18	Repl. PA1 treated-3 µg					C18	Repl. PA1 treated-3 µg	31.72				23.51
																A19	PA1 treated-4 µg					C19	PA1 treated-4 µg	31.35	31.4167	0.0832666	0.00693333	23.4	23.4967	0.126623	0.0160333
																A20	Repl. PA1 treated-4 µg					C20	Repl. PA1 treated-4 µg	31.51				23.45
																A21	Repl. PA1 treated-4 µg					C21	Repl. PA1 treated-4 µg	31.39				23.64
																A22	PA1 treated-5 µg					C22	PA1 treated-5 µg	27.8	27.7967	0.135031	0.0182333	23.05	23.0067	0.111505	0.0124333
																A23	Repl. PA1 treated-5 µg					C23	Repl. PA1 treated-5 µg	27.93				23.09
																A24	Repl. PA1 treated-5 µg					C24	Repl. PA1 treated-5 µg	27.66				22.88
																B1	PA1 treated-7,5 µg					D1	PA1 treated-7,5 µg	27.82	27.8733	0.0550757	0.00303333	23.15	23.1767	0.023094	0.000533333
																B2	Repl. PA1 treated-7,5 µg					D2	Repl. PA1 treated-7,5 µg	27.93				23.19
																B3	Repl. PA1 treated-7,5 µg					D3	Repl.PA1 treated-7,5 µg	27.87				23.19
																E1	water					G1	water										ES2-CDKN1B	CDKN1B normalised with ACTB
CDKN1B expression in ES2 exp. II																E2	Repl. of water					G2	Repl. of water											ACTB	CDKN1B	DCT	DDCT				CDKN1B expression in ES2 exp. II
																E3	Repl. of water					G3	Repl. of water											Average CT	Average CT	CTGoI-CT	DCT-DCT		SD		Id1/3-PA7	CT-DCT	SD
																E4	ES2-untreated					G4	ES2-untreated	28.96	29.0467	0.085049	0.00723333	22.9	23.0567	0.146401	0.0214333		untreated	23.0567	29.0467	5.99	0	1	0.169312		contr.1	1	0.169
Id1/3-PA7 dosis: 1 µg, 2 µg, 3 µg, 4 µg, 5µg and 7,5 µg																E5	Repl. ES2-untreated					G5	Repl. ES2-untreated	29.05				23.19					trx treated 5µg	23.1267	29.1067	5.98	-0.01	1.00696	0.104243		contr.2	1.01	0.104
																E6	Repl. ES2-untreated					G6	Repl. ES2-untreated	29.13				23.08					treated 1 µg	23.06	29.0433	5.98333	-0.00666667	1.00463	0.0365148		1 µg	1.01	0.036
																E7	ES2-trx treated-5 µg					G7	ES2-trx treated-5 µg	28.99	29.1067	0.104083	0.0108333	23.13	23.1267	0.0057735	3.33333e-05		treated 2 µg	23.0833	29.02	5.93667	-0.0533333	1.03766	0.101653		2 µg	1.04	0.101
																E8	Repl. ES2 trx treated-5 µg					G8	Repl. ES2 trx treated-5 µg	29.14				23.13					treated 3 µg	23.07	29.05	5.98	-0.01	1.00696	0.0223607		3 µg	1.01	0.022
																E9	Repl. ES2 trx treated-5 µg					G9	Repl. ES2 trx treated-5 µg	29.19				23.12					treated 4 µg	22.9467	28.9033	5.95667	-0.0333333	1.02337	0.141657		4 µg	1.02	0.141
																E10	ES2-treated-1 µg					G10	ES2-treated-1 µg	29.02	29.0433	0.0251661	0.000633333	23.09	23.06	0.0264575	0.0007		treated 5 µg	23.1333	26.71	3.57667	-2.41333	5.32704	0.080829		5 µg	5.327	0.08
																E11	Repl. ES2 treated-1 µg					G11	Repl. ES2 treated-1 µg	29.07				23.04					treated 7,5 µg	23.1033	26.7267	3.62333	-2.36667	5.15748	0.0588784		7,5 µg	5.157	0.058
																E12	Repl. ES2 treated-1 µg					G12	Repl. ES2 treated-1 µg	29.04				23.05
																E13	ES2 treated-2 µg					G13	ES2 treated-2 µg	28.93	29.02	0.0781025	0.0061	23.08	23.0833	0.0650641	0.00423333
																E14	Repl. ES2 treated-2 µg					G14	Repl. ES2 treated-2 µg	29.06				23.15
																E15	Repl. ES2 treated-2 µg					G15	Repl. ES2 treated-2 µg	29.07				23.02
																E16	ES2 treated-3 µg					G16	ES2 treated-3 µg	29.06	29.05	0.01	0.0001	23.07	23.07	0.02	0.0004
																E17	Repl. ES2 treated-3 µg					G17	Repl. ES2 treated-3 µg	29.04				23.05
																E18	Repl. ES2 treated-3 µg					G18	Repl. ES2 treated-3 µg	29.05				23.09
																E19	ES2 treated-4 µg					G19	ES2 treated-4 µg	28.83	28.9033	0.0665833	0.00443333	22.82	22.9467	0.125033	0.0156333
																E20	Repl.ES2 treated-4 µg					G20	Repl.ES2 treated-4 µg	28.92				22.95
																E21	Repl. ES2 treated-4 µg					G21	Repl. ES2 treated-4 µg	28.96				23.07
																E22	ES2 treated-5 µg					G22	ES2 treated-5 µg	26.68	26.71	0.07	0.0049	23.14	23.1333	0.0404145	0.00163333
																E23	Repl. ES2 treated-5 µg					G23	Repl. ES2 treated-5 µg	26.79				23.09
																E24	Repl. ES2 treated-5 µg					G24	Repl. ES2 treated-5 µg	26.66				23.17
																F1	ES2 treated-7,5 µg					H1	ES2 treated-7,5 µg	26.69	26.7267	0.0550757	0.00303333	23.12	23.1033	0.0208167	0.000433333
																F2	Repl. ES2 treated-7,5 µg					H2	Repl. ES2 treated-7,5 µg	26.7				23.11
																F3	Repl. ES2 treated-7,5 µg					H3	Repl. ES2 treated-7,5 µg	26.79				23.08
CDKN1B expression in PA1 exp. III																Pos	CDKN1B					Pos	ACTB	Cp-CDKN1B	MEAN	SD	S1^2	Cp-ACTB	MEAN	SD	S2^2
																A1	water					C1	water
																A2	Repl. of water					C2	Repl. of water
Id1/3-PA7 dosis: 1 µg, 2 µg, 3 µg, 4 µg, 5µg and 7,5 µg																A3	Repl. of water					C3	Repl. of water
																A4	PA1-untreated					C4	PA1-untreated	31.05	31.06	0.105357	0.0111	23.28	23.1	0.185203	0.0343		PA1-CDKN1B	CDKN1B normalised with ACTB
																A5	Repl. PA1-untreated					C5	Repl. PA1-untreated	30.96				22.91						ACTB	CDKN1B	DCT	DDCT				CDKN1B expression in PA1 exp. III
																A6	Repl. PA1-untreated					C6	Repl. PA1-untreated	31.17				23.11						Average CT	Average CT	CTGoI-CT	DCT-DCT		SD		Id1/3-PA7	CT-DCT	SD
																A7	PA1-trx treated-5 µg					C7	PA1-trx treated-5 µg	31.14	31.07	0.0888819	0.0079	23.1	23.17	0.233024	0.0543		untreated	23.1	31.06	7.96	0	1	0.213073		contr.1	1	0.213
																A8	Repl. PA1 trx treated-5 µg					C8	Repl. PA1 trx treated-5 µg	30.97				22.98					trx treated 5µg	23.17	31.07	7.9	-0.06	1.04247	0.249399		contr.2	1.04	0.249
																A9	Repl. PA1 trx treated-5 µg					C9	Repl. PA1 trx treated-5 µg	31.1				23.43					treated 1 µg	23.2833	31.2167	7.93333	-0.0266667	1.01866	0.314431		1 µg	1.01	0.314
																A10	PA1-treated-1 µg					C10	PA1-treated-1 µg	31.04	31.2167	0.288848	0.0834333	23.36	23.2833	0.124231	0.0154333		treated 2 µg	23.2367	31.0733	7.83667	-0.123333	1.08925	0.169902		2 µg	1.08	0.169
																A11	Repl. PA1 treated-1 µg					C11	Repl. PA1 treated-1 µg	31.06				23.35					treated 3 µg	23.4833	31.33	7.84667	-0.113333	1.08172	0.399416		3 µg	1.08	0.399
																A12	Repl. PA1 treated-1 µg					C12	Repl. PA1 treated-1 µg	31.55				23.14					treated 4 µg	23.57	31.3567	7.78667	-0.173333	1.12766	0.166533		4 µg	1.12	0.166
																A13	PA1treated-2 µg					C13	PA1 treated-2 µg	31.06	31.0733	0.051316	0.00263333	23.05	23.2367	0.161967	0.0262333		treated 5 µg	23.3067	27.9367	4.63	-3.33	10.0561	0.125167		5 µg	10.056	0.125
																A14	Repl. PA1 treated-2 µg					C14	Repl. PA1 treated-2 µg	31.13				23.34					treated 7,5 µg	23.3533	27.91	4.55667	-3.40333	10.5805	0.11804		7,5 µg	10.58	0.118
																A15	Repl. PA1 treated-2 µg					C15	Repl. PA1 treated-2 µg	31.03				23.32
																A16	PA1 treated-3 µg					C16	PA1 treated-3 µg	31.47	31.33	0.127671	0.0163	23.28	23.4833	0.378462	0.143233
																A17	Repl. PA1 treated-3 µg					C17	Repl. MCF7 treated-3 µg	31.3				23.25
																A18	Repl. PA1 treated-3 µg					C18	Repl. PA1 treated-3 µg	31.22				23.92
																A19	PA1 treated-4 µg					C19	PA1 treated-4 µg	31.27	31.3567	0.102632	0.0105333	23.43	23.57	0.131149	0.0172
																A20	Repl. PA1 treated-4 µg					C20	Repl. PA1 treated-4 µg	31.47				23.69
																A21	Repl. PA1 treated-4 µg					C21	Repl. PA1 treated-4 µg	31.33				23.59
																A22	PA1 treated-5 µg					C22	PA1 treated-5 µg	27.98	27.9367	0.0585947	0.00343333	23.19	23.3067	0.110604	0.0122333
																A23	Repl. PA1 treated-5 µg					C23	Repl. PA1 treated-5 µg	27.87				23.32
																A24	Repl. PA1 treated-5 µg					C24	Repl. PA1 treated-5 µg	27.96				23.41
																B1	PA1 treated-7,5 µg					D1	PA1 treated-7,5 µg	27.88	27.91	0.0264575	0.0007	23.47	23.3533	0.115036	0.0132333
																B2	Repl. PA1 treated-7,5 µg					D2	Repl. PA1 treated-7,5 µg	27.92				23.24
																B3	Repl. PA1 treated-7,5 µg					D3	Repl.PA1 treated-7,5 µg	27.93				23.35
																E1	water					G1	water										ES2-CDKN1B	CDKN1B normalised with ACTB
CDKN1B expression in ES2 exp. III																E2	Repl. of water					G2	Repl. of water											ACTB	CDKN1B	DCT	DDCT				CDKN1B expression in ES2 exp. III
																E3	Repl. of water					G3	Repl. of water											Average CT	Average CT	CTGoI-CT	DCT-DCT		SD		Id1/3-PA7	CT-DCT	SD
																E4	ES2-untreated					G4	ES2-untreated	28.88	28.9633	0.0763763	0.00583333	23.54	23.53	0.1253	0.0157		untreated	23.53	28.9633	5.43333	0	1	0.146742		contr.1	1	0.147
Id1/3-PA7 dosis: 1 µg, 2 µg, 3 µg, 4 µg, 5µg and 7,5 µg																E5	Repl. ES2-untreated					G5	Repl. ES2-untreated	29.03				23.4					trx treated 5µg	23.6433	28.9667	5.32333	-0.11	1.07923	0.111654		contr.2	1.08	0.112
																E6	Repl. ES2-untreated					G6	Repl. ES2-untreated	28.98				23.65					treated 1 µg	23.5933	28.97	5.37667	-0.0566667	1.04006	0.0737111		1 µg	1.04	0.074
																E7	ES2-trx treated-5 µg					G7	ES2-trx treated-5 µg	28.86	28.9667	0.0971253	0.00943333	23.64	23.6433	0.0550757	0.00303333		treated 2 µg	23.54	28.8667	5.32667	-0.106667	1.07674	0.108321		2 µg	1.08	0.108
																E8	Repl. ES2 trx treated-5 µg					G8	Repl. ES2 trx treated-5 µg	28.99				23.7					treated 3 µg	23.6233	29.04	5.41667	-0.0166667	1.01162	0.051316		3 µg	1.01	0.051
																E9	Repl. ES2 trx treated-5 µg					G9	Repl. ES2 trx treated-5 µg	29.05				23.59					treated 4 µg	23.55	28.8333	5.28333	-0.15	1.10957	0.0416333		4 µg	1.01	0.042
																E10	ES2-treated-1 µg					G10	ES2-treated-1 µg	28.95	28.97	0.072111	0.0052	23.61	23.5933	0.0152753	0.000233333		treated 5 µg	23.57	26.5767	3.00667	-2.42667	5.3765	0.070946		5 µg	5.37	0.07
																E11	Repl. ES2 treated-1 µg					G11	Repl. ES2 treated-1 µg	28.91				23.58					treated 7,5 µg	23.53	26.61	3.08	-2.35333	5.11004	0.02		7,5 µg	5.11	0.02
																E12	Repl. ES2 treated-1 µg					G12	Repl. ES2 treated-1 µg	29.05				23.59
																E13	ES2 treated-2 µg					G13	ES2 treated-2 µg	28.78	28.8667	0.080829	0.00653333	23.48	23.54	0.072111	0.0052
																E14	Repl. ES2 treated-2 µg					G14	Repl. ES2 treated-2 µg	28.94				23.62
																E15	Repl. ES2 treated-2 µg					G15	Repl. ES2 treated-2 µg	28.88				23.52
																E16	ES2 treated-3 µg					G16	ES2 treated-3 µg	29.07	29.04	0.03	0.0009	23.61	23.6233	0.0416333	0.00173333
																E17	Repl. ES2 treated-3 µg					G17	Repl. ES2 treated-3 µg	29.01				23.67
																E18	Repl. ES2 treated-3 µg					G18	Repl. ES2 treated-3 µg	29.04				23.59
																E19	ES2 treated-4 µg					G19	ES2 treated-4 µg	28.81	28.8333	0.0208167	0.000433333	23.54	23.55	0.0360555	0.0013
																E20	Repl.ES2 treated-4 µg					G20	Repl.ES2 treated-4 µg	28.85				23.59
																E21	Repl. ES2 treated-4 µg					G21	Repl. ES2 treated-4 µg	28.84				23.52
																E22	ES2 treated-5 µg					G22	ES2 treated-5 µg	26.63	26.5767	0.061101	0.00373333	23.54	23.57	0.0360555	0.0013
																E23	Repl. ES2 treated-5 µg					G23	Repl. ES2 treated-5 µg	26.59				23.56
																E24	Repl. ES2 treated-5 µg					G24	Repl. ES2 treated-5 µg	26.51				23.61
																F1	ES2 treated-7,5 µg					H1	ES2 treated-7,5 µg	26.62	26.61	0.0173205	0.0003	23.54	23.53	0.01	0.0001
																F2	Repl. ES2 treated-7,5 µg					H2	Repl. ES2 treated-7,5 µg	26.59				23.52
																F3	Repl. ES2 treated-7,5 µg					H3	Repl. ES2 treated-7,5 µg	26.62				23.53
CDKN2A expression in PA1 exp. I																Pos	CDKN2A					Pos	ACTB	Cp-CDKN2A	MEAN	SD	S1^2	Cp-ACTB	MEAN	SD	S2^2
																A1	water					C1	water
																A2	Repl. of water					C2	Repl. of water
Id1/3-PA7 dosis: 1 µg, 2 µg, 3 µg, 4 µg, 5µg and 7,5 µg																A3	Repl. of water					C3	Repl. of water
																A4	PA1-untreated					C4	PA1-untreated	32.87	32.7733	0.100167	0.0100333	23.76	23.6733	0.0776745	0.00603333		PA1-CDKN2A	CDKN2A normalised with ACTB
																A5	Repl. PA1-untreated					C5	Repl. PA1-untreated	32.67				23.65						ACTB	CDKN2A	DCT	DDCT				CDKN2A expression in PA1 exp. I
																A6	Repl. PA1-untreated					C6	Repl. PA1-untreated	32.78				23.61						Average CT	Average CT	CTGoI-CT	DCT-DCT		SD		Id1/3-PA7	CT-DCT	SD
																A7	PA1-trx treated-5 µg					C7	PA1-trx treated-5 µg	32.69	32.6967	0.0802081	0.00643333	23.56	23.62	0.087178	0.0076		untreated	23.6733	32.7733	9.1	0	1	0.126754		contr.1	1	0.126
																A8	Repl. PA1 trx treated-5 µg					C8	Repl. PA1 trx treated-5 µg	32.78				23.58					trx treated 5µg	23.62	32.6967	9.07667	-0.0233333	1.0163	0.118462		contr.2	1.01	0.118
																A9	Repl. PA1 trx treated-5 µg					C9	Repl. PA1 trx treated-5 µg	32.62				23.72					treated 1 µg	23.73	32.7	8.97	-0.13	1.09429	0.126491		1 µg	1.09	0.126
																A10	PA1-treated-1 µg					C10	PA1-treated-1 µg	32.65	32.7	0.07	0.0049	23.72	23.73	0.105357	0.0111		treated 2 µg	23.8533	32.8267	8.97333	-0.126667	1.09177	0.157692		2 µg	1.09	0.157
																A11	Repl. PA1 treated-1 µg					C11	Repl. PA1 treated-1 µg	32.78				23.63					treated 3 µg	23.63	28.2633	4.63333	-4.46667	22.1106	0.122202		3 µg	22.11	0.122
																A12	Repl. PA1 treated-1 µg					C12	Repl. PA1 treated-1 µg	32.67				23.84					treated 4 µg	23.6767	26.2967	2.62	-6.48	89.2636	0.158325		4 µg	89.26	0.158
																A13	PA1treated-2 µg					C13	PA1 treated-2 µg	32.67	32.8267	0.146401	0.0214333	23.83	23.8533	0.0585947	0.00343333		treated 5 µg	23.6133	24.7467	1.13333	-7.96667	250.153	0.26602		5 µg	250.15	0.266
																A14	Repl. PA1 treated-2 µg					C14	Repl. PA1 treated-2 µg	32.96				23.92					treated 7,5 µg	23.7267	24.7533	1.02667	-8.07333	269.349	0.138804		7,5 µg	269.35	0.138
																A15	Repl. PA1 treated-2 µg					C15	Repl. PA1 treated-2 µg	32.85				23.81
																A16	PA1 treated-3 µg					C16	PA1 treated-3 µg	28.19	28.2633	0.080829	0.00653333	23.53	23.63	0.0916515	0.0084
																A17	Repl. PA1 treated-3 µg					C17	Repl. MCF7 treated-3 µg	28.25				23.65
																A18	Repl. PA1 treated-3 µg					C18	Repl. PA1 treated-3 µg	28.35				23.71
																A19	PA1 treated-4 µg					C19	PA1 treated-4 µg	26.37	26.2967	0.0702377	0.00493333	23.65	23.6767	0.141892	0.0201333
																A20	Repl. PA1 treated-4 µg					C20	Repl. PA1 treated-4 µg	26.23				23.55
																A21	Repl. PA1 treated-4 µg					C21	Repl. PA1 treated-4 µg	26.29				23.83
																A22	PA1 treated-5 µg					C22	PA1 treated-5 µg	24.49	24.7467	0.250267	0.0626333	23.52	23.6133	0.090185	0.00813333
																A23	Repl. PA1 treated-5 µg					C23	Repl. PA1 treated-5 µg	24.76				23.7
																A24	Repl. PA1 treated-5 µg					C24	Repl. PA1 treated-5 µg	24.99				23.62
																B1	PA1 treated-7,5 µg					D1	PA1 treated-7,5 µg	24.83	24.7533	0.100167	0.0100333	23.71	23.7267	0.0960902	0.00923333
																B2	Repl. PA1 treated-7,5 µg					D2	Repl. PA1 treated-7,5 µg	24.79				23.64
																B3	Repl. PA1 treated-7,5 µg					D3	Repl.PA1 treated-7,5 µg	24.64				23.83
																E1	water					G1	water										ES2-CDKN2A	CDKN2A normalised with ACTB
CDKN2A expression in ES2 exp. I																E2	Repl. of water					G2	Repl. of water											ACTB	CDKN2A	DCT	DDCT				CDKN2A expression in ES2 exp.I
																E3	Repl. of water					G3	Repl. of water											Average CT	Average CT	CTGoI-CT	DCT-DCT		SD		Id1/3-PA7	CT-DCT	SD
																E4	ES2-untreated					G4	ES2-untreated	32.71	32.68	0.0608276	0.0037	23.41	23.54	0.113578	0.0129		untreated	23.54	32.68	9.14	0	1	0.128841		contr.1	1	0.128
Id1/3-PA7 dosis: 1 µg, 2 µg, 3 µg, 4 µg, 5µg and 7,5 µg																E5	Repl. ES2-untreated					G5	Repl. ES2-untreated	32.72				23.62					trx treated 5µg	23.39	32.53	9.14	0	1	0.0479583		contr.2	1	0.047
																E6	Repl. ES2-untreated					G6	Repl. ES2-untreated	32.61				23.59					treated 1 µg	23.5267	32.6333	9.10667	-0.0333333	1.02337	0.202649		1 µg	1.02	0.202
																E7	ES2-trx treated-5 µg					G7	ES2-trx treated-5 µg	32.55	32.53	0.0264575	0.0007	23.43	23.39	0.04	0.0016		treated 2 µg	23.5367	32.5633	9.02667	-0.113333	1.08172	0.0898146		2 µg	1.08	0.089
																E8	Repl. ES2 trx treated-5 µg					G8	Repl. ES2 trx treated-5 µg	32.54				23.39					treated 3 µg	23.5133	29.0867	5.57333	-3.56667	11.8488	0.138804		3 µg	11.84	0.138
																E9	Repl. ES2 trx treated-5 µg					G9	Repl. ES2 trx treated-5 µg	32.5				23.35					treated 4 µg	23.39	27.4567	4.06667	-5.07333	33.6686	0.108321		4 µg	33.66	0.108
																E10	ES2-treated-1 µg					G10	ES2-treated-1 µg	32.43	32.6333	0.176163	0.0310333	23.43	23.5267	0.100167	0.0100333		treated 5 µg	23.56	24.7733	1.21333	-7.92667	243.313	0.164114		5 µg	243.31	0.164
																E11	Repl. ES2 treated-1 µg					G11	Repl. ES2 treated-1 µg	32.74				23.52					treated 7,5 µg	23.7	24.74	1.04	-8.1	274.374	0.124097		7,5 µg	274.37	0.124
																E12	Repl. ES2 treated-1 µg					G12	Repl. ES2 treated-1 µg	32.73				23.63
																E13	ES2 treated-2 µg					G13	ES2 treated-2 µg	32.49	32.5633	0.0873689	0.00763333	23.53	23.5367	0.0208167	0.000433333
																E14	Repl. ES2 treated-2 µg					G14	Repl. ES2 treated-2 µg	32.66				23.56
																E15	Repl. ES2 treated-2 µg					G15	Repl. ES2 treated-2 µg	32.54				23.52
																E16	ES2 treated-3 µg					G16	ES2 treated-3 µg	29.09	29.0867	0.0057735	3.33333e-05	23.63	23.5133	0.138684	0.0192333
																E17	Repl. ES2 treated-3 µg					G17	Repl. ES2 treated-3 µg	29.09				23.36
																E18	Repl. ES2 treated-3 µg					G18	Repl. ES2 treated-3 µg	29.08				23.55
																E19	ES2 treated-4 µg					G19	ES2 treated-4 µg	27.35	27.4567	0.10504	0.0110333	23.41	23.39	0.0264575	0.0007
																E20	Repl.ES2 treated-4 µg					G20	Repl.ES2 treated-4 µg	27.46				23.4
																E21	Repl. ES2 treated-4 µg					G21	Repl. ES2 treated-4 µg	27.56				23.36
																E22	ES2 treated-5 µg					G22	ES2 treated-5 µg	24.76	24.7733	0.0321455	0.00103333	23.41	23.56	0.160935	0.0259
																E23	Repl. ES2 treated-5 µg					G23	Repl. ES2 treated-5 µg	24.75				23.54
																E24	Repl. ES2 treated-5 µg					G24	Repl. ES2 treated-5 µg	24.81				23.73
																F1	ES2 treated-7,5 µg					H1	ES2 treated-7,5 µg	24.72	24.74	0.121244	0.0147	23.71	23.7	0.0264575	0.0007
																F2	Repl. ES2 treated-7,5 µg					H2	Repl. ES2 treated-7,5 µg	24.63				23.67
																F3	Repl. ES2 treated-7,5 µg					H3	Repl. ES2 treated-7,5 µg	24.87				23.72
CDKN2A expression in PA1 exp. II																Pos	CDKN2A					Pos	ACTB	Cp-CDKN2A	MEAN	SD	S1^2	Cp-ACTB	MEAN	SD	S2^2
																A1	water					C1	water
																A2	Repl. of water					C2	Repl. of water
Id1/3-PA7 dosis: 1 µg, 2 µg, 3 µg, 4 µg, 5µg and 7,5 µg																A3	Repl. of water					C3	Repl. of water
																A4	PA1-untreated					C4	PA1-untreated	32.7	32.68	0.111355	0.0124	23.66	23.69	0.043589	0.0019		PA1-CDKN2A	CDKN2A normalised with ACTB
																A5	Repl. PA1-untreated					C5	Repl. PA1-untreated	32.56				23.74						ACTB	CDKN2A	DCT	DDCT				CDKN2A expression in PA1 exp. II
																A6	Repl. PA1-untreated					C6	Repl. PA1-untreated	32.78				23.67						Average CT	Average CT	CTGoI-CT	DCT-DCT		SD		Id1/3-PA7	CT-DCT	SD
																A7	PA1-trx treated-5 µg					C7	PA1-trx treated-5 µg	32.57	32.7233	0.215716	0.0465333	23.63	23.75	0.115326	0.0133		untreated	23.69	32.68	8.99	0	1	0.119583		contr.1	1	0.119
																A8	Repl. PA1 trx treated-5 µg					C8	Repl. PA1 trx treated-5 µg	32.97				23.76					trx treated 5µg	23.75	32.7233	8.97333	-0.0166667	1.01162	0.244609		contr.2	1.01	0.244
																A9	Repl. PA1 trx treated-5 µg					C9	Repl. PA1 trx treated-5 µg	32.63				23.86					treated 1 µg	23.7433	32.6967	8.95333	-0.0366667	1.02574	0.163605		1 µg	1.02	0.163
																A10	PA1-treated-1 µg					C10	PA1-treated-1 µg	32.56	32.6967	0.130512	0.0170333	23.79	23.7433	0.0986577	0.00973333		treated 2 µg	23.49	32.3667	8.87667	-0.113333	1.08172	0.123828		2 µg	1.08	0.123
																A11	Repl. PA1 treated-1 µg					C11	Repl. PA1 treated-1 µg	32.82				23.81					treated 3 µg	23.68	28.0733	4.39333	-4.59667	24.1955	0.204287		3 µg	24.19	0.204
																A12	Repl. PA1 treated-1 µg					C12	Repl. PA1 treated-1 µg	32.71				23.63					treated 4 µg	23.53	26.1267	2.59667	-6.39333	84.0592	0.0844591		4 µg	84.05	0.084
																A13	PA1treated-2 µg					C13	PA1 treated-2 µg	32.29	32.3667	0.115902	0.0134333	23.47	23.49	0.043589	0.0019		treated 5 µg	23.5767	24.715	1.13833	-7.85167	230.987	0.127606		5 µg	230.99	0.127
																A14	Repl. PA1 treated-2 µg					C14	Repl. PA1 treated-2 µg	32.31				23.46					treated 7,5 µg	23.6267	24.7067	1.08	-7.91	240.518	0.202649		7,5 µg	240.52	0.202
																A15	Repl. PA1 treated-2 µg					C15	Repl. PA1 treated-2 µg	32.5				23.54
																A16	PA1 treated-3 µg					C16	PA1 treated-3 µg	28.22	28.0733	0.150111	0.0225333	23.52	23.68	0.138564	0.0192
																A17	Repl. PA1 treated-3 µg					C17	Repl. MCF7 treated-3 µg	28.08				23.76
																A18	Repl. PA1 treated-3 µg					C18	Repl. PA1 treated-3 µg	27.92				23.76
																A19	PA1 treated-4 µg					C19	PA1 treated-4 µg	26.12	26.1267	0.0208167	0.000433333	23.46	23.53	0.0818535	0.0067
																A20	Repl. PA1 treated-4 µg					C20	Repl. PA1 treated-4 µg	26.15				23.51
																A21	Repl. PA1 treated-4 µg					C21	Repl. PA1 treated-4 µg	26.11				23.62
																A22	PA1 treated-5 µg					C22	PA1 treated-5 µg	24.84	24.715	0.0212132	0.00045	23.71	23.5767	0.125831	0.0158333
																A23	Repl. PA1 treated-5 µg					C23	Repl. PA1 treated-5 µg	24.73				23.56
																A24	Repl. PA1 treated-5 µg					C24	Repl. PA1 treated-5 µg	24.7				23.46
																B1	PA1 treated-7,5 µg					D1	PA1 treated-7,5 µg	24.84	24.7067	0.173877	0.0302333	23.51	23.6267	0.104083	0.0108333
																B2	Repl. PA1 treated-7,5 µg					D2	Repl. PA1 treated-7,5 µg	24.51				23.66
																B3	Repl. PA1 treated-7,5 µg					D3	Repl.PA1 treated-7,5 µg	24.77				23.71
																E1	water					G1	water										ES2-CDKN2A	CDKN2A normalised with ACTB
CDKN2A expression in ES2 exp. II																E2	Repl. of water					G2	Repl. of water											ACTB	CDKN2A	DCT	DDCT				CDKN2A expression in ES2 exp. II
																E3	Repl. of water					G3	Repl. of water											Average CT	Average CT	CTGoI-CT	DCT-DCT		SD		Id1/3-PA7	CT-DCT	SD
																E4	ES2-untreated					G4	ES2-untreated	32.73	32.8367	0.136137	0.0185333	23.51	23.5767	0.0763763	0.00583333		untreated	23.5767	32.8367	9.26	0	1	0.156098		contr.1	1	0.156
Id1/3-PA7 dosis: 1 µg, 2 µg, 3 µg, 4 µg, 5µg and 7,5 µg																E5	Repl. ES2-untreated					G5	Repl. ES2-untreated	32.79				23.66					trx treated 5µg	23.4933	32.6567	9.16333	-0.0966667	1.0693	0.205589		contr.2	1.06	0.205
																E6	Repl. ES2-untreated					G6	Repl. ES2-untreated	32.99				23.56					treated 1 µg	23.5833	32.7833	9.2	-0.06	1.04247	0.138804		1 µg	1.04	0.138
																E7	ES2-trx treated-5 µg					G7	ES2-trx treated-5 µg	32.79	32.6567	0.135031	0.0182333	23.65	23.4933	0.155027	0.0240333		treated 2 µg	23.5433	32.66	9.11667	-0.143333	1.10445	0.111952		2 µg	1.1	0.111
																E8	Repl. ES2 trx treated-5 µg					G8	Repl. ES2 trx treated-5 µg	32.52				23.49					treated 3 µg	23.47	29.0067	5.53667	-3.72333	13.2079	0.125831		3 µg	13.2	0.125
																E9	Repl. ES2 trx treated-5 µg					G9	Repl. ES2 trx treated-5 µg	32.66				23.34					treated 4 µg	23.45	27.7767	4.32667	-4.93333	30.5549	0.165328		4 µg	30.55	0.165
																E10	ES2-treated-1 µg					G10	ES2-treated-1 µg	32.88	32.7833	0.0950438	0.00903333	23.52	23.5833	0.10116	0.0102333		treated 5 µg	23.58	24.7433	1.16333	-8.09667	273.741	0.145717		5 µg	273.74	0.145
																E11	Repl. ES2 treated-1 µg					G11	Repl. ES2 treated-1 µg	32.78				23.7					treated 7,5 µg	23.55	24.63	1.08	-8.18	290.018	0.112694		7,5 µg	290.02	0.112
																E12	Repl. ES2 treated-1 µg					G12	Repl. ES2 treated-1 µg	32.69				23.53
																E13	ES2 treated-2 µg					G13	ES2 treated-2 µg	32.59	32.66	0.06245	0.0039	23.57	23.5433	0.0929157	0.00863333
																E14	Repl. ES2 treated-2 µg					G14	Repl. ES2 treated-2 µg	32.68				23.44
																E15	Repl. ES2 treated-2 µg					G15	Repl. ES2 treated-2 µg	32.71				23.62
																E16	ES2 treated-3 µg					G16	ES2 treated-3 µg	28.94	29.0067	0.0763763	0.00583333	23.37	23.47	0.1	0.01
																E17	Repl. ES2 treated-3 µg					G17	Repl. ES2 treated-3 µg	29.09				23.57
																E18	Repl. ES2 treated-3 µg					G18	Repl. ES2 treated-3 µg	28.99				23.47
																E19	ES2 treated-4 µg					G19	ES2 treated-4 µg	27.67	27.7767	0.115902	0.0134333	23.42	23.45	0.117898	0.0139
																E20	Repl.ES2 treated-4 µg					G20	Repl.ES2 treated-4 µg	27.76				23.35
																E21	Repl. ES2 treated-4 µg					G21	Repl. ES2 treated-4 µg	27.9				23.58
																E22	ES2 treated-5 µg					G22	ES2 treated-5 µg	24.85	24.7433	0.100664	0.0101333	23.48	23.58	0.105357	0.0111
																E23	Repl. ES2 treated-5 µg					G23	Repl. ES2 treated-5 µg	24.73				23.57
																E24	Repl. ES2 treated-5 µg					G24	Repl. ES2 treated-5 µg	24.65				23.69
																F1	ES2 treated-7,5 µg					H1	ES2 treated-7,5 µg	24.67	24.63	0.04	0.0016	23.44	23.55	0.105357	0.0111
																F2	Repl. ES2 treated-7,5 µg					H2	Repl. ES2 treated-7,5 µg	24.59				23.65
																F3	Repl. ES2 treated-7,5 µg					H3	Repl. ES2 treated-7,5 µg	24.63				23.56
CDKN2A expression in PA1 exp. III																Pos	CDKN2A					Pos	ACTB	Cp-CDKN2A	MEAN	SD	S1^2	Cp-ACTB	MEAN	SD	S2^2
																A1	water					C1	water
																A2	Repl. of water					C2	Repl. of water
Id1/3-PA7 dosis: 1 µg, 2 µg, 3 µg, 4 µg, 5µg and 7,5 µg																A3	Repl. of water					C3	Repl. of water
																A4	PA1-untreated					C4	PA1-untreated	32.65	32.62	0.108167	0.0117	23.56	23.62	0.0953939	0.0091		PA1-CDKN2A	CDKN2A normalised with ACTB
																A5	Repl. PA1-untreated					C5	Repl. PA1-untreated	32.5				23.73						ACTB	CDKN2A	DCT	DDCT				CDKN2A expression in PA1 exp. III
																A6	Repl. PA1-untreated					C6	Repl. PA1-untreated	32.71				23.57						Average CT	Average CT	CTGoI-CT	DCT-DCT		SD		Id1/3-PA7	CT-DCT	SD
																A7	PA1-trx treated-5 µg					C7	PA1-trx treated-5 µg	32.52	32.6633	0.214554	0.0460333	23.53	23.68	0.13	0.0169		untreated	23.62	32.62	9	0	1	0.144222		contr.1	1	0.144
																A8	Repl. PA1 trx treated-5 µg					C8	Repl. PA1 trx treated-5 µg	32.91				23.75					trx treated 5µg	23.68	32.6633	8.98333	-0.0166667	1.01162	0.250865		contr.2	1.01	0.25
																A9	Repl. PA1 trx treated-5 µg					C9	Repl. PA1 trx treated-5 µg	32.56				23.76					treated 1 µg	23.74	32.6367	8.89667	-0.103333	1.07425	0.228327		1 µg	1.07	0.228
																A10	PA1-treated-1 µg					C10	PA1-treated-1 µg	32.5	32.6367	0.130512	0.0170333	23.89	23.74	0.18735	0.0351		treated 2 µg	23.42	32.3233	8.90333	-0.0966667	1.0693	0.142595		2 µg	1.06	0.142
																A11	Repl. PA1 treated-1 µg					C11	Repl. PA1 treated-1 µg	32.76				23.8					treated 3 µg	23.61	28.12	4.51	-4.49	22.4711	0.276767		3 µg	22.47	0.276
																A12	Repl. PA1 treated-1 µg					C12	Repl. PA1 treated-1 µg	32.65				23.53					treated 4 µg	23.46	26.1333	2.67333	-6.32667	80.2632	0.0960902		4 µg	80.26	0.096
																A13	PA1treated-2 µg					C13	PA1 treated-2 µg	32.24	32.3233	0.135769	0.0184333	23.37	23.42	0.043589	0.0019		treated 5 µg	23.5067	24.585	1.07833	-7.92167	242.471	0.177435		5 µg	242.47	0.177
																A14	Repl. PA1 treated-2 µg					C14	Repl. PA1 treated-2 µg	32.25				23.45					treated 7,5 µg	23.5233	24.68	1.15667	-7.84333	229.656	0.131276		7,5 µg	229.66	0.131
																A15	Repl. PA1 treated-2 µg					C15	Repl. PA1 treated-2 µg	32.48				23.44
																A16	PA1 treated-3 µg					C16	PA1 treated-3 µg	28.27	28.12	0.217945	0.0475	23.42	23.61	0.170587	0.0291
																A17	Repl. PA1 treated-3 µg					C17	Repl. MCF7 treated-3 µg	28.22				23.75
																A18	Repl. PA1 treated-3 µg					C18	Repl. PA1 treated-3 µg	27.87				23.66
																A19	PA1 treated-4 µg					C19	PA1 treated-4 µg	26.17	26.1333	0.0404145	0.00163333	23.36	23.46	0.087178	0.0076
																A20	Repl. PA1 treated-4 µg					C20	Repl. PA1 treated-4 µg	26.09				23.5
																A21	Repl. PA1 treated-4 µg					C21	Repl. PA1 treated-4 µg	26.14				23.52
																A22	PA1 treated-5 µg					C22	PA1 treated-5 µg	24.79	24.585	0.120208	0.01445	23.61	23.5067	0.130512	0.0170333
																A23	Repl. PA1 treated-5 µg					C23	Repl. PA1 treated-5 µg	24.67				23.55
																A24	Repl. PA1 treated-5 µg					C24	Repl. PA1 treated-5 µg	24.5				23.36
																B1	PA1 treated-7,5 µg					D1	PA1 treated-7,5 µg	24.59	24.68	0.0818535	0.0067	23.41	23.5233	0.102632	0.0105333
																B2	Repl. PA1 treated-7,5 µg					D2	Repl. PA1 treated-7,5 µg	24.75				23.55
																B3	Repl. PA1 treated-7,5 µg					D3	Repl.PA1 treated-7,5 µg	24.7				23.61
																E1	water					G1	water										ES2-CDKN2A	CDKN2A normalised with ACTB
CDKN2A expression in ES2 exp. III																E2	Repl. of water					G2	Repl. of water											ACTB	CDKN2A	DCT	DDCT				CDKN2A expression in ES2 exp. III
																E3	Repl. of water					G3	Repl. of water											Average CT	Average CT	CTGoI-CT	DCT-DCT		SD		Id1/3-PA7	CT-DCT	SD
																E4	ES2-untreated					G4	ES2-untreated	32.69	32.7967	0.151438	0.0229333	23.41	23.5067	0.126623	0.0160333		untreated	23.5067	32.7967	9.29	0	1	0.1974		contr.1	1	0.197
Id1/3-PA7 dosis: 1 µg, 2 µg, 3 µg, 4 µg, 5µg and 7,5 µg																E5	Repl. ES2-untreated					G5	Repl. ES2-untreated	32.73				23.65					trx treated 5µg	23.4533	32.6167	9.16333	-0.126667	1.09177	0.248931		contr.2	1.09	0.248
																E6	Repl. ES2-untreated					G6	Repl. ES2-untreated	32.97				23.46					treated 1 µg	23.5133	32.7433	9.23	-0.06	1.04247	0.125565		1 µg	1.04	0.125
																E7	ES2-trx treated-5 µg					G7	ES2-trx treated-5 µg	32.75	32.6167	0.146401	0.0214333	23.64	23.4533	0.201329	0.0405333		treated 2 µg	23.44	32.6867	9.24667	-0.0433333	1.03049	0.0702377		2 µg	1.03	0.07
																E8	Repl. ES2 trx treated-5 µg					G8	Repl. ES2 trx treated-5 µg	32.46				23.48					treated 3 µg	23.4633	29.0967	5.63333	-3.65667	12.6115	0.0946925		3 µg	12.61	0.094
																E9	Repl. ES2 trx treated-5 µg					G9	Repl. ES2 trx treated-5 µg	32.64				23.24					treated 4 µg	23.38	27.67	4.29	-5	32	0.0943398		4 µg	32	0.094
																E10	ES2-treated-1 µg					G10	ES2-treated-1 µg	32.84	32.7433	0.0873689	0.00763333	23.42	23.5133	0.090185	0.00813333		treated 5 µg	23.44	24.6967	1.25667	-8.03333	261.984	0.115036		5 µg	261.98	0.115
																E11	Repl. ES2 treated-1 µg					G11	Repl. ES2 treated-1 µg	32.72				23.6					treated 7,5 µg	23.5067	24.6567	1.15	-8.14	282.088	0.0925563		7,5 µg	282.09	0.092
																E12	Repl. ES2 treated-1 µg					G12	Repl. ES2 treated-1 µg	32.67				23.52
																E13	ES2 treated-2 µg					G13	ES2 treated-2 µg	32.75	32.6867	0.0650641	0.00423333	23.47	23.44	0.0264575	0.0007
																E14	Repl. ES2 treated-2 µg					G14	Repl. ES2 treated-2 µg	32.62				23.43
																E15	Repl. ES2 treated-2 µg					G15	Repl. ES2 treated-2 µg	32.69				23.42
																E16	ES2 treated-3 µg					G16	ES2 treated-3 µg	28.99	29.0967	0.0945163	0.00893333	23.46	23.4633	0.0057735	3.33333e-05
																E17	Repl. ES2 treated-3 µg					G17	Repl. ES2 treated-3 µg	29.13				23.47
																E18	Repl. ES2 treated-3 µg					G18	Repl. ES2 treated-3 µg	29.17				23.46
																E19	ES2 treated-4 µg					G19	ES2 treated-4 µg	27.63	27.67	0.0360555	0.0013	23.32	23.38	0.087178	0.0076
																E20	Repl.ES2 treated-4 µg					G20	Repl.ES2 treated-4 µg	27.7				23.34
																E21	Repl. ES2 treated-4 µg					G21	Repl. ES2 treated-4 µg	27.68				23.48
																E22	ES2 treated-5 µg					G22	ES2 treated-5 µg	24.81	24.6967	0.102632	0.0105333	23.47	23.44	0.0519615	0.0027
																E23	Repl. ES2 treated-5 µg					G23	Repl. ES2 treated-5 µg	24.67				23.47
																E24	Repl. ES2 treated-5 µg					G24	Repl. ES2 treated-5 µg	24.61				23.38
																F1	ES2 treated-7,5 µg					H1	ES2 treated-7,5 µg	24.63	24.6567	0.064291	0.00413333	23.43	23.5067	0.0665833	0.00443333
																F2	Repl. ES2 treated-7,5 µg					H2	Repl. ES2 treated-7,5 µg	24.73				23.55
																F3	Repl. ES2 treated-7,5 µg					H3	Repl. ES2 treated-7,5 µg	24.61				23.54
